# Supplementary material for: Duplication of spiralian-specific TALE genes and evolution of the blastomere specification mechanism in the bivalve lineage
Source: EvoDevo. 2021 Oct 18;12:11. doi: 10.1186/s13227-021-00181-2 (PMC8524836; doi:10.1186/s13227-021-00181-2)
Supplement: Supplementary file 2 — Additional file 2: Table S1. Results of Blast searches. Table S2. Lists and annotations of TALE genes used in this study. Table S3. Primers for gene isolation. [file 13227_2021_181_MOESM2_ESM.xlsx]

## Sheet: TableS1(1)Blast_MvTranscriptome
Blast result for Mytilisepta virgata transcriptome
Query	Hit sequences ID	Gene Annotation	E-value
CgIrx1	c107233_g1_i1	MvIrx3	4e-33
CgIrx2	c107233_g1_i1	MvIrx3	3e-32
CgIrx3	c107233_g1_i1	MvIrx3	4e-48
CgIrx4	c107233_g1_i1	MvIrx3	2e-32
CgMkx	c107233_g1_i1	MvIrx3	2e-12
CgIrx1	c111733_g1_i1	MvIrx5	2e-19
CgIrx2	c111733_g1_i1	MvIrx5	3e-21
CgIrx3	c111733_g1_i1	MvIrx5	4e-25
CgIrx4	c111733_g1_i1	MvIrx5	7e-20
CgMkx	c111733_g1_i1	MvIrx5	4e-09
CgTALE1	c116660_g1_i1	MvSPILE9	1e-15
CgTALE10	c116660_g1_i1	MvSPILE9	2e-43
CgTALE11	c116660_g1_i1	MvSPILE9	6e-43
CgTALE12	c116660_g1_i1	MvSPILE9	2e-34
CgTALE13	c116660_g1_i1	MvSPILE9	1e-35
CgTALE3	c116660_g1_i1	MvSPILE9	8e-10
CgTALE4	c116660_g1_i1	MvSPILE9	8e-44
CgTALE7	c116660_g1_i1	MvSPILE9	4e-08
CgTALE8	c116660_g1_i1	MvSPILE9	2e-08
CgTALE9	c116660_g1_i1	MvSPILE9	1e-43
CgTALE11	c118080_g2_i1	MvSPILE12	3e-11
CgTALE13	c118080_g2_i1	MvSPILE12	2e-16
CgTALE9	c118080_g2_i1	MvSPILE12	4e-13
CgIrx4	c119851_g1_i1	MvMeis	8e-10
CgMeis	c119851_g1_i1	MvMeis	2e-103
CgMkx	c119851_g1_i1	MvMeis	6e-07
CgPbx	c119851_g1_i1	MvMeis	7e-11
CgPknox	c119851_g1_i1	MvMeis	6e-31
CgPknox	c119851_g1_i1	MvMeis	7e-20
CgTALE2	c119851_g1_i1	MvMeis	8e-11
CgTALE5	c119851_g1_i1	MvMeis	9e-10
CgTgif	c119851_g1_i1	MvMeis	3e-15
CgPknox	c119851_g1_i2	MvMeis	9e-31
CgMeis	c119851_g1_i3	MvMeis	6e-104
CgMkx	c119851_g1_i3	MvMeis	6e-07
CgPbx	c119851_g1_i3	MvMeis	6e-11
CgPknox	c119851_g1_i3	MvMeis	5e-31
CgPknox	c119851_g1_i3	MvMeis	7e-20
CgTALE2	c119851_g1_i3	MvMeis	8e-11
CgTALE5	c119851_g1_i3	MvMeis	9e-10
CgTgif	c119851_g1_i3	MvMeis	2e-15
CgIrx4	c119851_g1_i5	MvMeis	7e-10
CgMeis	c119851_g1_i5	MvMeis	9e-105
CgMkx	c119851_g1_i5	MvMeis	2e-07
CgPbx	c119851_g1_i5	MvMeis	3e-11
CgPknox	c119851_g1_i5	MvMeis	6e-20
CgTALE2	c119851_g1_i5	MvMeis	4e-11
CgTALE5	c119851_g1_i5	MvMeis	5e-10
CgTALE6	c119851_g1_i5	MvMeis	2e-06
CgTgif	c119851_g1_i5	MvMeis	1e-15
CgTALE5	c119916_g1_i1	Six3/6	3e-12
CgIrx1	c121216_g1_i1	MvIrx2	2e-87
CgIrx2	c121216_g1_i1	MvIrx2	6e-51
CgIrx3	c121216_g1_i1	MvIrx2	7e-31
CgIrx4	c121216_g1_i1	MvIrx2	5e-45
CgMkx	c121216_g1_i1	MvIrx2	4e-11
CgIrx1	c121216_g1_i2	MvIrx2	3e-78
CgIrx2	c121216_g1_i2	MvIrx2	3e-51
CgIrx3	c121216_g1_i2	MvIrx2	2e-31
CgIrx4	c121216_g1_i2	MvIrx2	2e-46
CgMkx	c121216_g1_i2	MvIrx2	2e-11
CgTALE5	c121216_g1_i2	MvIrx2	4e-08
CgTgif	c121216_g1_i2	MvIrx2	1e-12
CgTAL14	c122534_g1_i1	MvSPILE-like (no homeodomain included in gene model) excluded from analysis	3e-36
CgTALE1	c124514_g1_i1	MvSPILE2	7e-16
CgTALE3	c124514_g1_i1	MvSPILE2	5e-58
CgTALE12	c126326_g1_i1	Px-domain-containing protein	1e-18
CgTALE12	c126326_g1_i2	Px-domain-containing protein	2e-18
CgPbx	c126624_g1_i1	MvSPILE3	6e-11
CgTAL14	c126624_g1_i1	MvSPILE3	4e-72
CgTALE1	c126624_g1_i1	MvSPILE3	2e-13
CgTALE3	c126624_g1_i1	MvSPILE3	3e-14
CgTALE6	c126624_g1_i1	MvSPILE3	3e-06
CgTALE7	c126624_g1_i1	MvSPILE3	4e-65
CgTALE8	c126624_g1_i1	MvSPILE3	3e-66
CgTALE10	c127278_g1_i1	MvSPILE11	5e-14
CgTALE1	c128079_g2_i1	MvSPILE7	2e-13
CgTALE10	c128079_g2_i1	MvSPILE7	9e-51
CgTALE11	c128079_g2_i1	MvSPILE7	1e-46
CgTALE12	c128079_g2_i1	MvSPILE7	8e-43
CgTALE13	c128079_g2_i1	MvSPILE7	6e-29
CgTALE4	c128079_g2_i1	MvSPILE7	3e-49
CgTALE6	c128079_g2_i1	MvSPILE7	2e-08
CgTALE9	c128079_g2_i1	MvSPILE7	2e-40
CgTALE10	c128079_g2_i2	MvSPILE7	7e-51
CgTALE11	c128079_g2_i2	MvSPILE7	6e-45
CgTALE12	c128079_g2_i2	MvSPILE7	8e-43
CgTALE13	c128079_g2_i2	MvSPILE7	7e-29
CgTALE4	c128079_g2_i2	MvSPILE7	1e-47
CgTALE6	c128079_g2_i2	MvSPILE7	2e-08
CgTALE9	c128079_g2_i2	MvSPILE7	2e-40
CgTALE1	c128079_g3_i1	MvSPILE7	1e-13
CgTALE10	c128079_g3_i1	MvSPILE7	4e-51
CgTALE11	c128079_g3_i1	MvSPILE7	6e-48
CgTALE12	c128079_g3_i1	MvSPILE7	2e-42
CgTALE13	c128079_g3_i1	MvSPILE7	6e-29
CgTALE4	c128079_g3_i1	MvSPILE7	2e-49
CgTALE9	c128079_g3_i1	MvSPILE7	5e-39
CgTAL14	c128258_g1_i1	MvSPILE5	5e-58
CgTAL14	c128258_g1_i1	MvSPILE5	5e-22
CgTALE3	c128258_g1_i1	MvSPILE5	1e-08
CgTALE7	c128258_g1_i1	MvSPILE5	3e-45
CgTALE8	c128258_g1_i1	MvSPILE5	2e-45
CgTALE1	c128283_g1_i1	MvSPILE10	7e-25
CgTALE10	c128283_g1_i1	MvSPILE10	2e-87
CgTALE11	c128283_g1_i1	MvSPILE10	3e-33
CgTALE12	c128283_g1_i1	MvSPILE10	1e-31
CgTALE13	c128283_g1_i1	MvSPILE10	5e-47
CgTALE3	c128283_g1_i1	MvSPILE10	6e-13
CgTALE4	c128283_g1_i1	MvSPILE10	1e-33
CgTALE9	c128283_g1_i1	MvSPILE10	5e-49
CgIrx1	c128592_g1_i1	MvTgif	2e-13
CgIrx2	c128592_g1_i1	MvTgif	1e-11
CgIrx3	c128592_g1_i1	MvTgif	3e-10
CgIrx4	c128592_g1_i1	MvTgif	3e-12
CgMeis	c128592_g1_i1	MvTgif	2e-16
CgPknox	c128592_g1_i1	MvTgif	3e-10
CgTALE2	c128592_g1_i1	MvTgif	4e-11
CgTgif	c128592_g1_i1	MvTgif	7e-62
CgIrx1	c129412_g1_i1	MvPknox	4e-10
CgIrx2	c129412_g1_i1	MvPknox	1e-09
CgIrx3	c129412_g1_i1	MvPknox	2e-09
CgMeis	c129412_g1_i1	MvPknox	5e-28
CgPbx	c129412_g1_i1	MvPknox	1e-08
CgPknox	c129412_g1_i1	MvPknox	8e-125
CgTALE2	c129412_g1_i1	MvPknox	1e-11
CgTgif	c129412_g1_i1	MvPknox	6e-17
CgIrx1	c129412_g1_i2	MvPknox	4e-10
CgIrx2	c129412_g1_i2	MvPknox	1e-09
CgIrx4	c129412_g1_i2	MvPknox	7e-10
CgMeis	c129412_g1_i2	MvPknox	3e-28
CgPknox	c129412_g1_i2	MvPknox	5e-120
CgTALE2	c129412_g1_i2	MvPknox	1e-11
CgTgif	c129412_g1_i2	MvPknox	5e-17
CgIrx2	c129412_g1_i3	MvPknox	2e-09
CgMeis	c129412_g1_i3	MvPknox	7e-29
CgPknox	c129412_g1_i3	MvPknox	5e-47
CgTALE2	c129412_g1_i3	MvPknox	1e-11
CgTgif	c129412_g1_i3	MvPknox	2e-17
CgMeis	c129659_g1_i1	MvTALE2	5e-12
CgTALE2	c129659_g1_i1	MvTALE2	0
CgTALE5	c129659_g1_i1	MvTALE2	3e-08
CgTgif	c129659_g1_i1	MvTALE2	4e-13
CgPbx	c131616_g1_i1	MvSPILE4	5e-12
CgTAL14	c131616_g1_i1	MvSPILE4	3e-55
CgTAL14	c131616_g1_i1	MvSPILE4	8e-22
CgTALE1	c131616_g1_i1	MvSPILE4	1e-14
CgTALE3	c131616_g1_i1	MvSPILE4	1e-12
CgTALE5	c131616_g1_i1	MvSPILE4	2e-10
CgTALE6	c131616_g1_i1	MvSPILE4	3e-06
CgTALE6	c131616_g1_i1	MvSPILE4	3e-06
CgTALE7	c131616_g1_i1	MvSPILE4	4e-46
CgTALE7	c131616_g1_i1	MvSPILE4	2e-09
CgTALE8	c131616_g1_i1	MvSPILE4	1e-46
CgTALE8	c131616_g1_i1	MvSPILE4	5e-10
CgTAL14	c131616_g1_i2	MvSPILE4	1e-53
CgTAL14	c131616_g1_i2	MvSPILE4	1e-22
CgTALE7	c131616_g1_i2	MvSPILE4	1e-44
CgTALE8	c131616_g1_i2	MvSPILE4	6e-45
CgPbx	c131616_g1_i3	MvSPILE4	3e-10
CgTAL14	c131616_g1_i3	MvSPILE4	7e-63
CgTAL14	c131616_g1_i3	MvSPILE4	3e-21
CgTALE5	c131616_g1_i3	MvSPILE4	6e-09
CgTALE6	c131616_g1_i3	MvSPILE4	3e-06
CgTALE7	c131616_g1_i3	MvSPILE4	2e-51
CgTALE8	c131616_g1_i3	MvSPILE4	5e-52
CgMeis	c131771_g2_i1	MvPbx	1e-10
CgPbx	c131771_g2_i1	MvPbx	0
CgMeis	c131771_g2_i3	MvPbx	1e-10
CgPbx	c131771_g2_i3	MvPbx	0
CgTALE12	c132142_g4_i1	Slowpoke-binding protein-like	4e-70
CgTALE4	c132487_g2_i1	MvSPILE8	2e-13
CgTALE1	c132487_g2_i2	MvSPILE8	8e-14
CgTALE10	c132487_g2_i2	MvSPILE8	2e-33
CgTALE11	c132487_g2_i2	MvSPILE8	1e-32
CgTALE12	c132487_g2_i2	MvSPILE8	3e-31
CgTALE13	c132487_g2_i2	MvSPILE8	4e-26
CgTALE3	c132487_g2_i2	MvSPILE8	8e-10
CgTALE4	c132487_g2_i2	MvSPILE8	1e-35
CgTALE9	c132487_g2_i2	MvSPILE8	2e-30
CgTALE1	c133066_g1_i1	MvSPILE6	1e-25
CgTALE10	c133066_g1_i1	MvSPILE6	1e-94
CgTALE11	c133066_g1_i1	MvSPILE6	3e-40
CgTALE12	c133066_g1_i1	MvSPILE6	2e-36
CgTALE13	c133066_g1_i1	MvSPILE6	6e-53
CgTALE3	c133066_g1_i1	MvSPILE6	8e-14
CgTALE4	c133066_g1_i1	MvSPILE6	4e-43
CgTALE6	c133066_g1_i1	MvSPILE6	8e-07
CgTALE7	c133066_g1_i1	MvSPILE6	6e-09
CgTALE8	c133066_g1_i1	MvSPILE6	2e-08
CgTALE9	c133066_g1_i1	MvSPILE6	2e-50
CgTALE10	c133066_g2_i1	MvSPILE6	2e-48
CgTALE11	c133066_g2_i1	MvSPILE6	1e-20
CgTALE13	c133066_g2_i1	MvSPILE6	4e-16
CgTALE4	c133066_g2_i1	MvSPILE6	1e-20
CgTALE9	c133066_g2_i1	MvSPILE6	9e-23
CgTALE2	c151642_g1_i1	Protein pygopus-like	6e-31
CgPbx	c36440_g1_i1	MvSPILE13	8e-09
CgTALE3	c36440_g1_i1	MvSPILE13	2e-08
CgTALE6	c36440_g1_i1	MvSPILE13	1e-27
CgTALE7	c36440_g1_i1	MvSPILE13	3e-08
CgTALE8	c36440_g1_i1	MvSPILE13	7e-08
CgTALE1	c38146_g1_i1	MvSPILE1	9e-94
CgTALE10	c38146_g1_i1	MvSPILE1	3e-23
CgTALE13	c38146_g1_i1	MvSPILE1	1e-17
CgTALE3	c38146_g1_i1	MvSPILE1	3e-23
CgTALE4	c38146_g1_i1	MvSPILE1	2e-12
CgTALE6	c38146_g1_i1	MvSPILE1	2e-07
CgTALE7	c38146_g1_i1	MvSPILE1	2e-10
CgTALE8	c38146_g1_i1	MvSPILE1	3e-11
CgTALE9	c38146_g1_i1	MvSPILE1	7e-14
CgIrx1	c74635_g1_i1	MvIrx1	6e-19
CgIrx2	c74635_g1_i1	MvIrx1	4e-18
CgIrx3	c74635_g1_i1	MvIrx1	1e-22
CgIrx4	c74635_g1_i1	MvIrx1	5e-18
CgMkx	c74635_g1_i1	MvIrx1	1e-11
CgTALE2	c74635_g1_i1	MvIrx1	2e-10
CgTALE5	c81256_g1_i1	Six1/2	3e-13
CgIrx1	c91775_g1_i1	MvIrx4	2e-50
CgIrx2	c91775_g1_i1	MvIrx4	8e-57
CgIrx3	c91775_g1_i1	MvIrx4	6e-33
CgIrx4	c91775_g1_i1	MvIrx4	4e-91
CgMkx	c91775_g1_i1	MvIrx4	2e-11
CgTgif	c91775_g1_i1	MvIrx4	1e-12
CgIrx1	c96225_g1_i2	MvMkx	3e-11
CgIrx2	c96225_g1_i2	MvMkx	5e-11
CgIrx3	c96225_g1_i2	MvMkx	4e-12
CgIrx4	c96225_g1_i2	MvMkx	3e-11
CgMkx	c96225_g1_i2	MvMkx	2e-82
CgTALE5	c96225_g1_i2	MvMkx	1e-08
CgIrx3	c96438_g1_i1	Irx-like, partial homeodomain excluded from analysis	8e-10

## Sheet: TableS1(2) Blast_mol_Genemodel
Against Mytilus coruscus gene model
Query	Hit sequences ID	Gene Annotation	E-value
MvSPILE-11	CAC5369190.1	no homeodomain, excluded from analysis	3.22e-37
MvSPILE-12	CAC5369190.1	no homeodomain, excluded from analysis	3.09e-20
MvSPILE-11	CAC5369191.1	SPILE A/C-clade	3.98e-25
MvSPILE-12	CAC5369191.1	SPILE A/C-clade	4.78e-54
MvSPILE-11	CAC5369192.1	SPILE A/C-clade	1.32e-25
MvSPILE-12	CAC5369192.1	SPILE A/C-clade	3.59e-64
CgTALE10_CGI_10019518	CAC5380989.1	SPILE A/C-clade	5.04e-95
CgTALE12_CGI_10021478	CAC5380989.1	SPILE A/C-clade	1.6e-36
CgTALE13_CGI_10013112	CAC5380989.1	SPILE A/C-clade	1.73e-51
CgTALE6_CGI_10019516	CAC5380989.1	SPILE A/C-clade	2.2e-13
CgTALE6_CGI_10019516	CAC5380989.1	SPILE A/C-clade	2.2e-13
CgTALE9_CGI_10015742	CAC5380989.1	SPILE A/C-clade	8.06e-50
MvSPILE-10	CAC5380989.1	SPILE A/C-clade	1.76e-170
MvSPILE-11	CAC5380989.1	SPILE A/C-clade	5e-13
MvSPILE-12	CAC5380989.1	SPILE A/C-clade	3.18e-15
MvSPILE-13	CAC5380989.1	SPILE A/C-clade	1.07e-14
MvSPILE-6	CAC5380989.1	SPILE A/C-clade	2.28e-125
MvSPILE-8	CAC5380989.1	SPILE A/C-clade	7.88e-38
CgTALE11_CGI_10021477	CAC5388859.1	SPILE A/C-clade	1.62e-41
CgTALE4_CGI_10015317	CAC5388859.1	SPILE A/C-clade	6.81e-41
MvSPILE-10	CAC5388859.1	SPILE A/C-clade	1.02e-48
MvSPILE-13	CAC5388859.1	SPILE A/C-clade	2.53e-12
MvSPILE-9	CAC5388859.1	SPILE A/C-clade	5.71e-113
CgTALE11_CGI_10021477	CAC5388860.1	SPILE A/C-clade	1.16e-44
CgTALE12_CGI_10021478	CAC5388860.1	SPILE A/C-clade	3.08e-37
CgTALE4_CGI_10015317	CAC5388860.1	SPILE A/C-clade	2.25e-43
CgTALE9_CGI_10015742	CAC5388860.1	SPILE A/C-clade	3.13e-39
MvSPILE-10	CAC5388860.1	SPILE A/C-clade	3.65e-50
MvSPILE-6	CAC5388860.1	SPILE A/C-clade	3.61e-58
MvSPILE-9	CAC5388860.1	SPILE A/C-clade	6.35e-119
CgTALE10_CGI_10019518	CAC5395096.1	SPILE A/C-clade	3.76e-90
CgTALE13_CGI_10013112	CAC5395096.1	SPILE A/C-clade	3.47e-44
CgTALE9_CGI_10015742	CAC5395096.1	SPILE A/C-clade	1.36e-46
MvSPILE-10	CAC5395096.1	SPILE A/C-clade	6.39e-112
MvSPILE-6	CAC5395096.1	SPILE A/C-clade	1.54e-141
MvSPILE-7	CAC5395096.1	SPILE A/C-clade	2.13e-62
CgTALE6_CGI_10019516	CAC5395097.1	SPILE A/C-clade	5.17e-48
CgTALE6_CGI_10019516	CAC5395097.1	SPILE A/C-clade	5.17e-48
MvSPILE-13	CAC5395097.1	SPILE A/C-clade	3.14e-71
CgTALE12_CGI_10021478	CAC5396100.1	PX domain-containing protein kinase-like no homeodomain, excluded from analysis	1.08e-71
CgTALE10_CGI_10019518	CAC5397180.1	SPILE A/C-clade	1.46e-49
CgTALE11_CGI_10021477	CAC5397180.1	SPILE A/C-clade	1e-46
CgTALE12_CGI_10021478	CAC5397180.1	SPILE A/C-clade	4.05e-44
CgTALE13_CGI_10013112	CAC5397180.1	SPILE A/C-clade	5.47e-36
CgTALE4_CGI_10015317	CAC5397180.1	SPILE A/C-clade	4.07e-49
CgTALE6_CGI_10019516	CAC5397180.1	SPILE A/C-clade	8.19e-13
CgTALE6_CGI_10019516	CAC5397180.1	SPILE A/C-clade	8.19e-13
CgTALE9_CGI_10015742	CAC5397180.1	SPILE A/C-clade	1.14e-41
MvSPILE-13	CAC5397180.1	SPILE A/C-clade	1.79e-13
MvSPILE-6	CAC5397180.1	SPILE A/C-clade	1.2e-59
MvSPILE-7	CAC5397180.1	SPILE A/C-clade	6.05e-136
MvSPILE-8	CAC5397180.1	SPILE A/C-clade	2.39e-60
MvSPILE-9	CAC5397180.1	SPILE A/C-clade	4.94e-69
MvSPILE-13	CAC5404865.1	SPILE D-clade	8.34e-13
MvSPILE-7	CAC5407890.1	Partial homeodomain (< 50 AA), excluded from analysis	3.44e-107
MvSPILE-8	CAC5407890.1	Partial homeodomain (< 50 AA), excluded from analysis	7.33e-52
CgTALE10_CGI_10019518	CAC5423385.1	SPILE A/C-clade	6.11e-52
CgTALE11_CGI_10021477	CAC5423385.1	SPILE A/C-clade	7.46e-49
CgTALE12_CGI_10021478	CAC5423385.1	SPILE A/C-clade	2.85e-43
CgTALE13_CGI_10013112	CAC5423385.1	SPILE A/C-clade	4.92e-35
CgTALE4_CGI_10015317	CAC5423385.1	SPILE A/C-clade	4.82e-49
CgTALE9_CGI_10015742	CAC5423385.1	SPILE A/C-clade	3.57e-44
MvSPILE-12	CAC5423385.1	SPILE A/C-clade	1.68e-11
MvSPILE-6	CAC5423385.1	SPILE A/C-clade	8.59e-62
MvSPILE-7	CAC5423385.1	SPILE A/C-clade	6.56e-118
MvSPILE-8	CAC5423385.1	SPILE A/C-clade	6.19e-78
MvSPILE-9	CAC5423385.1	SPILE A/C-clade	3.76e-67
CgTALE10_CGI_10019518	CAC5423386.1	SPILE A/C-clade	5.92e-48
CgTALE11_CGI_10021477	CAC5423386.1	SPILE A/C-clade	1.08e-41
CgTALE13_CGI_10013112	CAC5423386.1	SPILE A/C-clade	5.39e-33
CgTALE4_CGI_10015317	CAC5423386.1	SPILE A/C-clade	1.12e-41
MvSPILE-10	CAC5423386.1	SPILE A/C-clade	4.21e-56
MvSPILE-7	CAC5423386.1	SPILE A/C-clade	6.8e-107
MvSPILE-8	CAC5423386.1	SPILE A/C-clade	1.42e-65
MvSPILE-9	CAC5423386.1	SPILE A/C-clade	5.39e-53
Against Crassostrea virginica gene model
Query	Hit sequences ID	Gene Annotation	E-value
CgTALE12_CGI_10021478	XP_022297330.1	PX domain-containing protein kinase-like protein no homeodomain, excluded from analysis	6e-17
CgTALE10_CGI_10019518	XP_022299812.1	SPILE A/C-clade	2.46e-41
CgTALE11_CGI_10021477	XP_022299812.1	SPILE A/C-clade	6.08e-176
CgTALE12_CGI_10021478	XP_022299812.1	SPILE A/C-clade	0
CgTALE13_CGI_10013112	XP_022299812.1	SPILE A/C-clade	1.31e-29
CgTALE4_CGI_10015317	XP_022299812.1	SPILE A/C-clade	1.89e-168
CgTALE9_CGI_10015742	XP_022299812.1	SPILE A/C-clade	1.36e-40
MvSPILE-10	XP_022299812.1	SPILE A/C-clade	2.87e-36
MvSPILE-12	XP_022299812.1	SPILE A/C-clade	2.88e-12
MvSPILE-6	XP_022299812.1	SPILE A/C-clade	5.18e-44
MvSPILE-7	XP_022299812.1	SPILE A/C-clade	1.04e-45
MvSPILE-8	XP_022299812.1	SPILE A/C-clade	4.22e-40
MvSPILE-9	XP_022299812.1	SPILE A/C-clade	1.07e-41
CgTALE11_CGI_10021477	XP_022300989.1	pollen-specific leucine-rich repeat extensin-like protein no homeodomain, excluded from analysis	2.42e-31
CgTALE12_CGI_10021478	XP_022300989.1	pollen-specific leucine-rich repeat extensin-like protein no homeodomain, excluded from analysis	4.59e-20
CgTALE4_CGI_10015317	XP_022300989.1	pollen-specific leucine-rich repeat extensin-like protein no homeodomain, excluded from analysis	7.02e-30
CgTALE10_CGI_10019518	XP_022300990.1	SPILE A/C-clade	2.72e-40
CgTALE11_CGI_10021477	XP_022300990.1	SPILE A/C-clade	0
CgTALE12_CGI_10021478	XP_022300990.1	SPILE A/C-clade	1e-168
CgTALE13_CGI_10013112	XP_022300990.1	SPILE A/C-clade	3.92e-31
CgTALE4_CGI_10015317	XP_022300990.1	SPILE A/C-clade	0
CgTALE9_CGI_10015742	XP_022300990.1	SPILE A/C-clade	7.33e-43
MvSPILE-10	XP_022300990.1	SPILE A/C-clade	4.99e-38
MvSPILE-12	XP_022300990.1	SPILE A/C-clade	2.1e-11
MvSPILE-6	XP_022300990.1	SPILE A/C-clade	2.7e-45
MvSPILE-7	XP_022300990.1	SPILE A/C-clade	1.16e-50
MvSPILE-8	XP_022300990.1	SPILE A/C-clade	4.83e-41
MvSPILE-9	XP_022300990.1	SPILE A/C-clade	1.41e-47
CgTALE10_CGI_10019518	XP_022302805.1	SPILE A/C-clade	3.01e-40
CgTALE11_CGI_10021477	XP_022302805.1	SPILE A/C-clade	4.16e-173
CgTALE12_CGI_10021478	XP_022302805.1	SPILE A/C-clade	0
CgTALE13_CGI_10013112	XP_022302805.1	SPILE A/C-clade	5.42e-29
CgTALE4_CGI_10015317	XP_022302805.1	SPILE A/C-clade	1.19e-165
CgTALE9_CGI_10015742	XP_022302805.1	SPILE A/C-clade	3.22e-40
MvSPILE-10	XP_022302805.1	SPILE A/C-clade	7.87e-35
MvSPILE-12	XP_022302805.1	SPILE A/C-clade	4.2e-13
MvSPILE-6	XP_022302805.1	SPILE A/C-clade	2.07e-42
MvSPILE-7	XP_022302805.1	SPILE A/C-clade	2.54e-43
MvSPILE-8	XP_022302805.1	SPILE A/C-clade	7.59e-39
MvSPILE-9	XP_022302805.1	SPILE A/C-clade	3.16e-41
CgTALE10_CGI_10019518	XP_022344456.1	SPILE D-clade	1.15e-30
CgTALE11_CGI_10021477	XP_022344456.1	SPILE D-clade	4.15e-16
CgTALE13_CGI_10013112	XP_022344456.1	SPILE D-clade	1.72e-24
CgTALE4_CGI_10015317	XP_022344456.1	SPILE D-clade	4.46e-17
CgTALE6_CGI_10019516	XP_022344456.1	SPILE D-clade	6.58e-14
CgTALE6_CGI_10019516	XP_022344456.1	SPILE D-clade	6.58e-14
CgTALE9_CGI_10015742	XP_022344456.1	SPILE D-clade	7.8e-18
MvSPILE-10	XP_022344456.1	SPILE D-clade	1.71e-27
MvSPILE-13	XP_022344456.1	SPILE D-clade	1.74e-12
MvSPILE-6	XP_022344456.1	SPILE D-clade	8.09e-32
MvSPILE-7	XP_022344456.1	SPILE D-clade	1.74e-23
MvSPILE-8	XP_022344456.1	SPILE D-clade	1.92e-15
MvSPILE-9	XP_022344456.1	SPILE D-clade	1.06e-23
Against Mizuhopecten yessoensis gene model
Query	Hit sequences ID	Gene Annotation	E-value
CgTALE12_CGI_10021478	XP_021343288.1	PX domain-containing protein kinase-like protein no homeodomain, excluded from analysis	2.93e-16
CgTALE10_CGI_10019518	XP_021352393.1	SPILE D-clade	4.06e-20
CgTALE11_CGI_10021477	XP_021352393.1	SPILE D-clade	3.95e-12
CgTALE13_CGI_10013112	XP_021352393.1	SPILE D-clade	5.01e-15
CgTALE4_CGI_10015317	XP_021352393.1	SPILE D-clade	6.01e-14
MvSPILE-10	XP_021352393.1	SPILE D-clade	3.28e-25
MvSPILE-13	XP_021352393.1	SPILE D-clade	1.18e-13
MvSPILE-6	XP_021352393.1	SPILE D-clade	3.38e-21
MvSPILE-7	XP_021352393.1	SPILE D-clade	3.55e-16
MvSPILE-8	XP_021352393.1	SPILE D-clade	4.12e-11
MvSPILE-9	XP_021352393.1	SPILE D-clade	7.06e-16
CgTALE10_CGI_10019518	XP_021357151.1	SPILE A/C-clade	3.78e-52
CgTALE11_CGI_10021477	XP_021357151.1	SPILE A/C-clade	1.22e-36
CgTALE12_CGI_10021478	XP_021357151.1	SPILE A/C-clade	3.11e-33
CgTALE13_CGI_10013112	XP_021357151.1	SPILE A/C-clade	1.47e-33
CgTALE4_CGI_10015317	XP_021357151.1	SPILE A/C-clade	6.51e-38
CgTALE6_CGI_10019516	XP_021357151.1	SPILE A/C-clade	1.07e-11
CgTALE6_CGI_10019516	XP_021357151.1	SPILE A/C-clade	1.07e-11
CgTALE9_CGI_10015742	XP_021357151.1	SPILE A/C-clade	1.63e-36
MvSPILE-10	XP_021357151.1	SPILE A/C-clade	6.36e-50
MvSPILE-12	XP_021357151.1	SPILE A/C-clade	2.59e-14
MvSPILE-6	XP_021357151.1	SPILE A/C-clade	2.17e-62
MvSPILE-7	XP_021357151.1	SPILE A/C-clade	4.45e-54
MvSPILE-8	XP_021357151.1	SPILE A/C-clade	4.85e-38
MvSPILE-9	XP_021357151.1	SPILE A/C-clade	4.25e-55
CgTALE12_CGI_10021478	XP_021368930.1	slowpoke-binding protein-like no homeodomain, excluded from analysis	3.08e-39
CgTALE10_CGI_10019518	XP_021369004.1	SPILE A/C-clade	1.25e-94
CgTALE11_CGI_10021477	XP_021369004.1	SPILE A/C-clade	4.31e-39
CgTALE12_CGI_10021478	XP_021369004.1	SPILE A/C-clade	3.75e-36
CgTALE13_CGI_10013112	XP_021369004.1	SPILE A/C-clade	2.53e-49
CgTALE4_CGI_10015317	XP_021369004.1	SPILE A/C-clade	2.13e-36
CgTALE6_CGI_10019516	XP_021369004.1	SPILE A/C-clade	1.17e-14
CgTALE6_CGI_10019516	XP_021369004.1	SPILE A/C-clade	1.17e-14
CgTALE9_CGI_10015742	XP_021369004.1	SPILE A/C-clade	1.82e-47
MvSPILE-10	XP_021369004.1	SPILE A/C-clade	4.34e-105
MvSPILE-12	XP_021369004.1	SPILE A/C-clade	9.91e-16
MvSPILE-13	XP_021369004.1	SPILE A/C-clade	2.41e-13
MvSPILE-6	XP_021369004.1	SPILE A/C-clade	3.13e-105
MvSPILE-7	XP_021369004.1	SPILE A/C-clade	1.04e-61
MvSPILE-8	XP_021369004.1	SPILE A/C-clade	1.53e-35
MvSPILE-9	XP_021369004.1	SPILE A/C-clade	6.81e-50
CgTALE10_CGI_10019518	XP_021369005.1	SPILE A/C-clade	1.25e-94
CgTALE11_CGI_10021477	XP_021369005.1	SPILE A/C-clade	4.31e-39
CgTALE12_CGI_10021478	XP_021369005.1	SPILE A/C-clade	3.75e-36
CgTALE13_CGI_10013112	XP_021369005.1	SPILE A/C-clade	2.53e-49
CgTALE4_CGI_10015317	XP_021369005.1	SPILE A/C-clade	2.13e-36
CgTALE6_CGI_10019516	XP_021369005.1	SPILE A/C-clade	1.17e-14
CgTALE6_CGI_10019516	XP_021369005.1	SPILE A/C-clade	1.17e-14
CgTALE9_CGI_10015742	XP_021369005.1	SPILE A/C-clade	1.82e-47
MvSPILE-10	XP_021369005.1	SPILE A/C-clade	4.34e-105
MvSPILE-12	XP_021369005.1	SPILE A/C-clade	9.91e-16
MvSPILE-13	XP_021369005.1	SPILE A/C-clade	2.41e-13
MvSPILE-6	XP_021369005.1	SPILE A/C-clade	3.13e-105
MvSPILE-7	XP_021369005.1	SPILE A/C-clade	1.04e-61
MvSPILE-8	XP_021369005.1	SPILE A/C-clade	1.53e-35
MvSPILE-9	XP_021369005.1	SPILE A/C-clade	6.81e-50
Against Pecten maximus gene model
Query	Hit sequences ID	Gene Annotation	E-value
CgTALE14_CGI_10021576	g142633.t1	SPILE B-clade	1.81e-28
CgTALE10_CGI_10019518	g150567.t1	SPILE A/C-clade	1.36e-97
CgTALE11_CGI_10021477	g150567.t1	SPILE A/C-clade	1.53e-38
CgTALE13_CGI_10013112	g150567.t1	SPILE A/C-clade	6.08e-51
CgTALE4_CGI_10015317	g150567.t1	SPILE A/C-clade	2.16e-37
CgTALE6_CGI_10019516	g150567.t1	SPILE A/C-clade	2.27e-15
CgTALE6_CGI_10019516	g150567.t1	SPILE A/C-clade	2.27e-15
CgTALE9_CGI_10015742	g150567.t1	SPILE A/C-clade	1.53e-49
MvSPILE-10	g150567.t1	SPILE A/C-clade	4.55e-109
MvSPILE-12	g150567.t1	SPILE A/C-clade	1.07e-13
MvSPILE-13	g150567.t1	SPILE A/C-clade	4.93e-13
MvSPILE-6	g150567.t1	SPILE A/C-clade	3.64e-110
MvSPILE-7	g150567.t1	SPILE A/C-clade	4.09e-64
MvSPILE-8	g150567.t1	SPILE A/C-clade	1.35e-34
MvSPILE-9	g150567.t1	SPILE A/C-clade	2.11e-50
CgTALE6_CGI_10019516	g150571.t1	SPILE A/C-clade	1.89e-45
CgTALE6_CGI_10019516	g150571.t1	SPILE A/C-clade	1.89e-45
MvSPILE-13	g150571.t1	SPILE A/C-clade	2.34e-35
CgTALE6_CGI_10019516	g150571.t2	SPILE A/C-clade	8.1e-36
CgTALE6_CGI_10019516	g150571.t2	SPILE A/C-clade	8.1e-36
MvSPILE-13	g150571.t2	SPILE A/C-clade	1.59e-24
CgTALE12_CGI_10021478	g189913.t1	slowpoke-binding protein-like no homeodomain, excluded from analysis	1.91e-55
CgTALE12_CGI_10021478	g189913.t2	slowpoke-binding protein-like no homeodomain, excluded from analysis	1.3e-54
MvSPILE-13	g202176.t1	SPILE B-clade	8.34e-12
MvSPILE-13	g59769.t1	SPILE D-clade	4.68e-12
CgTALE10_CGI_10019518	g83891.t1	SPILE A/C-clade	1.67e-50
CgTALE11_CGI_10021477	g83891.t1	SPILE A/C-clade	1.85e-39
CgTALE12_CGI_10021478	g83891.t1	SPILE A/C-clade	1.65e-35
CgTALE13_CGI_10013112	g83891.t1	SPILE A/C-clade	2.26e-35
CgTALE4_CGI_10015317	g83891.t1	SPILE A/C-clade	2.76e-41
CgTALE6_CGI_10019516	g83891.t1	SPILE A/C-clade	7.03e-12
CgTALE6_CGI_10019516	g83891.t1	SPILE A/C-clade	7.03e-12
CgTALE9_CGI_10015742	g83891.t1	SPILE A/C-clade	9.38e-38
MvSPILE-10	g83891.t1	SPILE A/C-clade	1.03e-48
MvSPILE-12	g83891.t1	SPILE A/C-clade	1.43e-14
MvSPILE-6	g83891.t1	SPILE A/C-clade	5.32e-58
MvSPILE-7	g83891.t1	SPILE A/C-clade	2.49e-47
MvSPILE-8	g83891.t1	SPILE A/C-clade	4.44e-37
MvSPILE-9	g83891.t1	SPILE A/C-clade	1.42e-52
CgTALE10_CGI_10019518	g83892.t1	SPILE A/C-clade	4.21e-50
CgTALE11_CGI_10021477	g83892.t1	SPILE A/C-clade	1.4e-38
CgTALE13_CGI_10013112	g83892.t1	SPILE A/C-clade	1.79e-34
CgTALE4_CGI_10015317	g83892.t1	SPILE A/C-clade	2.95e-40
CgTALE9_CGI_10015742	g83892.t1	SPILE A/C-clade	7.11e-38
MvSPILE-10	g83892.t1	SPILE A/C-clade	1.51e-47
MvSPILE-12	g83892.t1	SPILE A/C-clade	1.47e-14
MvSPILE-6	g83892.t1	SPILE A/C-clade	4.87e-57
MvSPILE-7	g83892.t1	SPILE A/C-clade	4.4e-48
MvSPILE-8	g83892.t1	SPILE A/C-clade	5.07e-38
MvSPILE-9	g83892.t1	SPILE A/C-clade	8.05e-53
CgTALE10_CGI_10019518	g83893.t1	SPILE A/C-clade	3.83e-52
CgTALE11_CGI_10021477	g83893.t1	SPILE A/C-clade	3.42e-40
CgTALE12_CGI_10021478	g83893.t1	SPILE A/C-clade	2.44e-36
CgTALE13_CGI_10013112	g83893.t1	SPILE A/C-clade	1.93e-35
CgTALE4_CGI_10015317	g83893.t1	SPILE A/C-clade	6.46e-42
CgTALE9_CGI_10015742	g83893.t1	SPILE A/C-clade	1.18e-37
MvSPILE-10	g83893.t1	SPILE A/C-clade	4.81e-51
MvSPILE-12	g83893.t1	SPILE A/C-clade	2.74e-15
MvSPILE-6	g83893.t1	SPILE A/C-clade	9.92e-62
MvSPILE-7	g83893.t1	SPILE A/C-clade	1.67e-48
MvSPILE-8	g83893.t1	SPILE A/C-clade	1.93e-37
MvSPILE-9	g83893.t1	SPILE A/C-clade	4.06e-54
CgTALE10_CGI_10019518	g83894.t1	SPILE A/C-clade	4.32e-50
CgTALE11_CGI_10021477	g83894.t1	SPILE A/C-clade	2.35e-39
CgTALE12_CGI_10021478	g83894.t1	SPILE A/C-clade	1.87e-35
CgTALE13_CGI_10013112	g83894.t1	SPILE A/C-clade	1.68e-34
CgTALE4_CGI_10015317	g83894.t1	SPILE A/C-clade	2.43e-41
CgTALE6_CGI_10019516	g83894.t1	SPILE A/C-clade	4.03e-12
CgTALE6_CGI_10019516	g83894.t1	SPILE A/C-clade	4.03e-12
CgTALE9_CGI_10015742	g83894.t1	SPILE A/C-clade	1.28e-36
MvSPILE-10	g83894.t1	SPILE A/C-clade	6.23e-48
MvSPILE-12	g83894.t1	SPILE A/C-clade	3.17e-14
MvSPILE-6	g83894.t1	SPILE A/C-clade	3.86e-58
MvSPILE-7	g83894.t1	SPILE A/C-clade	6.05e-46
MvSPILE-8	g83894.t1	SPILE A/C-clade	3.07e-36
MvSPILE-9	g83894.t1	SPILE A/C-clade	1.16e-51
Against Acanthopleura granulata gene model
Query	Hit sequences ID	Gene Annotation	E-value
CgTALE12_CGI_10021478	asmbl_32205	PX domain-containing protein no homeodomain, excluded from analysis	2.17e-16
CgTALE10_CGI_10019518	model.g15616.t1	SPILE E-clade	2.46e-14
CgTALE13_CGI_10013112	model.g15616.t1	SPILE E-clade	4.01e-13
NfSPILE-A_BAW32715	model.g15616.t1	SPILE E-clade	1.34e-11
CgTALE10_CGI_10019518	model.g23230.t1	SPILE B-clade	9.09e-14
CgTALE13_CGI_10013112	model.g23230.t1	SPILE B-clade	1.72e-12
CgTALE13_CGI_10013112	model.g23230.t1	SPILE B-clade	1.23e-11
CgTALE7_CGI_10015054	model.g23230.t1	SPILE B-clade	2.37e-50
CgTALE8_CGI_10015055	model.g23230.t1	SPILE B-clade	4.74e-50
CgTALE10_CGI_10019518	model.g28672.t1	SPILE A/C-clade	5.21e-15
CgTALE11_CGI_10021477	model.g28672.t1	SPILE A/C-clade	3.21e-17
CgTALE12_CGI_10021478	model.g28672.t1	SPILE A/C-clade	5.3e-16
CgTALE13_CGI_10013112	model.g28672.t1	SPILE A/C-clade	7.67e-12
CgTALE4_CGI_10015317	model.g28672.t1	SPILE A/C-clade	2.28e-17
CgTALE9_CGI_10015742	model.g28672.t1	SPILE A/C-clade	1.22e-13
NfSPILE-A_BAW32715	model.g28672.t1	SPILE A/C-clade	2.73e-15
CgTALE10_CGI_10019518	model.g28683.t1	SPILE A/C-clade	1.92e-40
CgTALE11_CGI_10021477	model.g28683.t1	SPILE A/C-clade	1.23e-28
CgTALE12_CGI_10021478	model.g28683.t1	SPILE A/C-clade	1e-26
CgTALE13_CGI_10013112	model.g28683.t1	SPILE A/C-clade	6.66e-33
CgTALE4_CGI_10015317	model.g28683.t1	SPILE A/C-clade	9.83e-29
CgTALE9_CGI_10015742	model.g28683.t1	SPILE A/C-clade	1.79e-28
NfSPILE-A_BAW32715	model.g28683.t1	SPILE A/C-clade	3.77e-35
NfSPILE-C_BAW32717	model.g28683.t1	SPILE A/C-clade	1.02e-18
CgTALE10_CGI_10019518	model.g28720.t1	SPILE D-clade	4.32e-26
CgTALE13_CGI_10013112	model.g28720.t1	SPILE D-clade	8.64e-16
CgTALE4_CGI_10015317	model.g28720.t1	SPILE D-clade	9.02e-15
NfSPILE-A_BAW32715	model.g28720.t1	SPILE D-clade	1.96e-11
CgTALE12_CGI_10021478	model.g7862.t1	slowpoke-binding protein-like no homeodomain, excluded from analysis	6.91e-51
Against Haliotis discus hannai gene model
Query	Hit sequences ID	Gene Annotation	E-value
CgTALE10_CGI_10019518	HDSC00399CG00050	SPILE D-clade	2.15e-24
CgTALE11_CGI_10021477	HDSC00399CG00050	SPILE D-clade	6.08e-20
CgTALE12_CGI_10021478	HDSC00399CG00050	SPILE D-clade	9.69e-20
CgTALE4_CGI_10015317	HDSC00399CG00050	SPILE D-clade	4.07e-21
CgTALE13_CGI_10013112	HDSC00399CG00050	SPILE D-clade	4.13e-18
CgTALE6_CGI_10019516	HDSC00399CG00050	SPILE D-clade	1.1e-13
CgTALE6_CGI_10019516	HDSC00399CG00050	SPILE D-clade	1.1e-13
CgTALE10_CGI_10019518	HDSC00981CG00040	SPILE A/C-clade	1.6e-41
NfSPILE-A_BAW32715	HDSC00981CG00040	SPILE A/C-clade	1.97e-34
CgTALE11_CGI_10021477	HDSC00981CG00040	SPILE A/C-clade	3.81e-28
CgTALE12_CGI_10021478	HDSC00981CG00040	SPILE A/C-clade	1.98e-26
CgTALE4_CGI_10015317	HDSC00981CG00040	SPILE A/C-clade	1.31e-27
CgTALE9_CGI_10015742	HDSC00981CG00040	SPILE A/C-clade	9.46e-30
CgTALE6_CGI_10019516	HDSC00981CG00040	SPILE A/C-clade	1.76e-11
CgTALE6_CGI_10019516	HDSC00981CG00040	SPILE A/C-clade	1.76e-11
CgTALE13_CGI_10013112	HDSC00981CG00040	SPILE A/C-clade	9.32e-29
NfSPILE-C_BAW32717	HDSC00981CG00040	SPILE A/C-clade	4.32e-20
CgTALE9_CGI_10015742	HDSC00981CG00050	SPILE A/C-clade	4.84e-20
CgTALE10_CGI_10019518	HDSC00981CG00050	SPILE A/C-clade	3.19e-24
CgTALE13_CGI_10013112	HDSC00981CG00050	SPILE A/C-clade	4.47e-23
CgTALE11_CGI_10021477	HDSC00981CG00050	SPILE A/C-clade	1.81e-22
CgTALE12_CGI_10021478	HDSC00981CG00050	SPILE A/C-clade	1.45e-19
CgTALE4_CGI_10015317	HDSC00981CG00050	SPILE A/C-clade	7.04e-22
NfSPILE-A_BAW32715	HDSC00981CG00050	SPILE A/C-clade	5.56e-19
NfSPILE-C_BAW32717	HDSC00981CG00080	SPILE A/C-clade	3.03e-15
CgTALE9_CGI_10015742	HDSC06915CG00020	SPILE A/C-clade (probably allele, excluded from analysis)	1.13e-15
NfSPILE-A_BAW32715	HDSC06915CG00020	SPILE A/C-clade (probably allele, excluded from analysis)	1.42e-16
CgTALE11_CGI_10021477	HDSC06915CG00020	SPILE A/C-clade (probably allele, excluded from analysis)	8.17e-19
CgTALE12_CGI_10021478	HDSC06915CG00020	SPILE A/C-clade (probably allele, excluded from analysis)	6.15e-17
CgTALE4_CGI_10015317	HDSC06915CG00020	SPILE A/C-clade (probably allele, excluded from analysis)	2.27e-18
CgTALE6_CGI_10019516	HDSC06915CG00050	SPILE A/C-clade (probably allele, excluded from analysis)	8.69e-11
CgTALE6_CGI_10019516	HDSC06915CG00050	SPILE A/C-clade (probably allele, excluded from analysis)	8.69e-11
NfSPILE-C_BAW32717	HDSC06915CG00050	SPILE A/C-clade (probably allele, excluded from analysis)	6.81e-16
CgTALE10_CGI_10019518	HDSC07248CG00010	SPILE A/C-clade	3.26e-49
CgTALE9_CGI_10015742	HDSC07248CG00010	SPILE A/C-clade	6.88e-35
NfSPILE-A_BAW32715	HDSC07248CG00010	SPILE A/C-clade	1.58e-41
CgTALE11_CGI_10021477	HDSC07248CG00010	SPILE A/C-clade	9.34e-35
CgTALE12_CGI_10021478	HDSC07248CG00010	SPILE A/C-clade	1.7e-32
CgTALE4_CGI_10015317	HDSC07248CG00010	SPILE A/C-clade	4.04e-35
CgTALE6_CGI_10019516	HDSC07248CG00010	SPILE A/C-clade	3.17e-16
CgTALE6_CGI_10019516	HDSC07248CG00010	SPILE A/C-clade	3.17e-16
CgTALE13_CGI_10013112	HDSC07248CG00010	SPILE A/C-clade	3.1e-38
NfSPILE-C_BAW32717	HDSC07248CG00010	SPILE A/C-clade	1.47e-16
CgTALE13_CGI_10013112	HDSC07248CG00020	SPILE A/C-clade	8.65e-25
CgTALE6_CGI_10019516	HDSC07248CG00020	SPILE A/C-clade	5.06e-14
CgTALE6_CGI_10019516	HDSC07248CG00020	SPILE A/C-clade	5.06e-14
CgTALE10_CGI_10019518	HDSC07248CG00020	SPILE A/C-clade	1.12e-27
NfSPILE-C_BAW32717	HDSC07248CG00020	SPILE A/C-clade	1.01e-17
NfSPILE-A_BAW32715	HDSC07248CG00020	SPILE A/C-clade	1.18e-20
CgTALE9_CGI_10015742	HDSC07248CG00020	SPILE A/C-clade	1.8e-17
Against Chrysomallon squamiferum gene model
Query	Hit sequences ID	Gene Annotation	E-value
CgTALE10_CGI_10019518	Csqv2.0_2487_12.29	SPILE E-clade	6.8e-14
CgTALE13_CGI_10013112	Csqv2.0_2487_12.29	SPILE E-clade	1.03e-13
CgTALE4_CGI_10015317	Csqv2.0_2487_12.29	SPILE E-clade	5.09e-11
CgTALE4_CGI_10015317	Csqv2.0_6373_3.1	Pbx	8.38e-11
CgTALE10_CGI_10019518	Csqv2.0_6635_5.98	SPILE A/C-clade	6.69e-11
CgTALE11_CGI_10021477	Csqv2.0_6635_5.98	SPILE A/C-clade	1.84e-12
CgTALE12_CGI_10021478	Csqv2.0_6635_5.98	SPILE A/C-clade	9.52e-11
CgTALE13_CGI_10013112	Csqv2.0_6635_5.98	SPILE A/C-clade	4.85e-11
CgTALE4_CGI_10015317	Csqv2.0_6635_5.98	SPILE A/C-clade	8.56e-13
CgTALE9_CGI_10015742	Csqv2.0_6635_5.98	SPILE A/C-clade	3.73e-11
NfSPILE-A_BAW32715	Csqv2.0_6635_5.98	SPILE A/C-clade	2.38e-16
NfSPILE-C_BAW32717	Csqv2.0_6635_5.98	SPILE A/C-clade	3.44e-11
CgTALE10_CGI_10019518	Csqv2.0_7707_5.74	SPILE A/C-clade	2.41e-19
CgTALE11_CGI_10021477	Csqv2.0_7707_5.74	SPILE A/C-clade	7.18e-11
CgTALE13_CGI_10013112	Csqv2.0_7707_5.74	SPILE A/C-clade	1.6e-22
CgTALE9_CGI_10015742	Csqv2.0_7707_5.74	SPILE A/C-clade	3.64e-13
NfSPILE-A_BAW32715	Csqv2.0_7707_5.74	SPILE A/C-clade	1.02e-19
NfSPILE-C_BAW32717	Csqv2.0_7707_5.74	SPILE A/C-clade	8.05e-16
CgTALE10_CGI_10019518	Csqv2.0_7707_6.22	SPILE A/C-clade	1.26e-38
CgTALE11_CGI_10021477	Csqv2.0_7707_6.22	SPILE A/C-clade	1.13e-26
CgTALE12_CGI_10021478	Csqv2.0_7707_6.22	SPILE A/C-clade	1.74e-22
CgTALE13_CGI_10013112	Csqv2.0_7707_6.22	SPILE A/C-clade	5.4e-39
CgTALE4_CGI_10015317	Csqv2.0_7707_6.22	SPILE A/C-clade	2.12e-25
CgTALE6_CGI_10019516	Csqv2.0_7707_6.22	SPILE A/C-clade	6.79e-14
CgTALE6_CGI_10019516	Csqv2.0_7707_6.22	SPILE A/C-clade	6.79e-14
CgTALE9_CGI_10015742	Csqv2.0_7707_6.22	SPILE A/C-clade	1.42e-25
NfSPILE-A_BAW32715	Csqv2.0_7707_6.22	SPILE A/C-clade	5.52e-35
NfSPILE-C_BAW32717	Csqv2.0_7707_6.22	SPILE A/C-clade	1.91e-19
CgTALE12_CGI_10021478	Csqv2.0S_3063_26.18	slowpoke-binding protein-like no homeodomain, excluded from analysis	2.14e-67
CgTALE12_CGI_10021478	Csqv2.0S_3528_3.8	PX domain-containing protein kinase-like protein no homeodomain, excluded from analysis	2.62e-21
Against Gigantopelta aegis gene model
Query	Hit sequences ID	Gene Annotation	E-value
CgTALE4_CGI_10015317	ctg105-1.2-1	Pbx	5.97e-11
CgTALE12_CGI_10021478	ctg1461-0.12-1	PX domain-containing protein kinase-like protein no homeodomain, excluded from analysis	1.5e-20
CgTALE10_CGI_10019518	ctg375-2.7-1	SPILE-D	1.49e-18
CgTALE11_CGI_10021477	ctg375-2.7-1	SPILE-D	4.86e-13
CgTALE12_CGI_10021478	ctg375-2.7-1	SPILE-D	8.08e-12
CgTALE13_CGI_10013112	ctg375-2.7-1	SPILE-D	4.29e-13
CgTALE4_CGI_10015317	ctg375-2.7-1	SPILE-D	6.08e-14
CgTALE6_CGI_10019516	ctg375-2.7-1	SPILE-D	1.79e-12
CgTALE6_CGI_10019516	ctg375-2.7-1	SPILE-D	1.79e-12
CgTALE9_CGI_10015742	ctg375-2.7-1	SPILE-D	9.79e-12
NfSPILE-C_BAW32717	ctg375-2.7-1	SPILE-D	7.29e-11

## Sheet: TableS1(3)Blast_mol_Genome
Against Mytilus coruscus genome
Query	Hit sequences ID	Gene Annotation	E-value	Alignment start-end (subject)
CgTALE6	CACVKT020000588.1	SPILE B-clade (CACVKT020000588.1:793523-793362)	5.68e-11	793523-793362
MvSPILE-11	CACVKT020001575.1	CACVKT020001575.1: 162979-163122 Partial, excluded from analysis	6.49e-12	162979-163122
MvSPILE-12	CACVKT020001575.1	SPILE A/C-clade (CAC5369191.1)	1.02e-19	201756-201574
MvSPILE-12	CACVKT020001575.1	SPILE A/C-clade (CAC5369192.1)	6.35e-26	217806-217621
CgTALE4	CACVKT020002956.1	SPILE A/C-clade (CAC5380989.1)	5.58e-20	1333339-1333527
MvSPILE-10	CACVKT020002956.1	SPILE A/C-clade (CAC5380989.1)	7.28e-30	1333339-1333527
MvSPILE-9	CACVKT020002956.1	SPILE A/C-clade (CAC5380989.1)	1.18e-18	1333339-1333527
CgTALE10	CACVKT020002956.1	SPILE A/C-clade (CAC5380989.1)	3.73e-25	1333342-1333527
CgTALE11	CACVKT020002956.1	SPILE A/C-clade (CAC5380989.1)	1.95e-16	1333342-1333524
CgTALE12	CACVKT020002956.1	SPILE A/C-clade (CAC5380989.1)	2.77e-17	1333342-1333524
CgTALE13	CACVKT020002956.1	SPILE A/C-clade (CAC5380989.1)	1e-15	1333342-1333524
CgTALE9	CACVKT020002956.1	SPILE A/C-clade (CAC5380989.1)	1.11e-15	1333342-1333524
MvSPILE-6	CACVKT020002956.1	SPILE A/C-clade (CAC5380989.1)	1.11e-27	1333342-1333527
MvSPILE-7	CACVKT020002956.1	SPILE A/C-clade (CAC5380989.1)	5.42e-13	1333342-1333497
MvSPILE-8	CACVKT020002956.1	SPILE A/C-clade (CAC5380989.1)	1.89e-20	1333342-1333524
CgTALE6	CACVKT020002956.1	SPILE A/C-clade (CAC5380989.1)	5.61e-12	1333360-1333527
MvSPILE-13	CACVKT020002956.1	SPILE A/C-clade (CAC5380989.1)	1.09e-12	1333360-1333527
CgTALE9	CACVKT020004265.1	SPILE A/C-clade (CAC5388859.1)	1.15e-14	2803182-2803015
MvSPILE-7	CACVKT020004265.1	SPILE A/C-clade (CAC5388859.1)	4.85e-14	2803182-2803030
MvSPILE-8	CACVKT020004265.1	SPILE A/C-clade (CAC5388859.1)	6.94e-18	2803182-2803003
CgTALE10	CACVKT020004265.1	SPILE A/C-clade (CAC5388859.1)	1.72e-16	2803185-2803000
CgTALE11	CACVKT020004265.1	SPILE A/C-clade (CAC5388859.1)	1.04e-16	2803185-2803003
CgTALE12	CACVKT020004265.1	SPILE A/C-clade (CAC5388859.1)	9.94e-17	2803185-2803003
CgTALE13	CACVKT020004265.1	SPILE A/C-clade (CAC5388859.1)	8.33e-16	2803185-2803003
MvSPILE-6	CACVKT020004265.1	SPILE A/C-clade (CAC5388859.1)	7.6e-19	2803185-2803000
CgTALE4	CACVKT020004265.1	SPILE A/C-clade (CAC5388859.1)	5.01e-15	2803188-2803000
MvSPILE-10	CACVKT020004265.1	SPILE A/C-clade (CAC5388859.1)	1.75e-16	2803188-2803000
MvSPILE-9	CACVKT020004265.1	SPILE A/C-clade (CAC5388859.1)	3.78e-27	2803188-2803000
CgTALE9	CACVKT020004265.1	SPILE A/C-clade (CAC5388860.1)	1.04e-14	2805986-2805819
MvSPILE-7	CACVKT020004265.1	SPILE A/C-clade (CAC5388860.1)	5.2e-14	2805986-2805834
MvSPILE-8	CACVKT020004265.1	SPILE A/C-clade (CAC5388860.1)	7.29e-18	2805986-2805807
CgTALE10	CACVKT020004265.1	SPILE A/C-clade (CAC5388860.1)	1.44e-16	2805989-2805804
CgTALE11	CACVKT020004265.1	SPILE A/C-clade (CAC5388860.1)	1.07e-16	2805989-2805807
CgTALE12	CACVKT020004265.1	SPILE A/C-clade (CAC5388860.1)	1.11e-16	2805989-2805807
CgTALE13	CACVKT020004265.1	SPILE A/C-clade (CAC5388860.1)	9.18e-16	2805989-2805807
MvSPILE-6	CACVKT020004265.1	SPILE A/C-clade (CAC5388860.1)	7.31e-19	2805989-2805804
CgTALE4	CACVKT020004265.1	SPILE A/C-clade (CAC5388860.1)	5.06e-15	2805992-2805804
MvSPILE-10	CACVKT020004265.1	SPILE A/C-clade (CAC5388860.1)	1.56e-16	2805992-2805804
MvSPILE-9	CACVKT020004265.1	SPILE A/C-clade (CAC5388860.1)	3.82e-27	2805992-2805804
CgTALE4	CACVKT020005429.1	SPILE A/C-clade (CAC5395096.1)	3.83e-12	248849-248697
CgTALE10	CACVKT020005429.1	SPILE A/C-clade (CAC5395096.1)	2.09e-18	248852-248697
CgTALE12	CACVKT020005429.1	SPILE A/C-clade (CAC5395096.1)	3.5e-13	248852-248697
CgTALE9	CACVKT020005429.1	SPILE A/C-clade (CAC5395096.1)	9.94e-14	248852-248697
MvSPILE-6	CACVKT020005429.1	SPILE A/C-clade (CAC5395096.1)	1.43e-21	248852-248697
MvSPILE-10	CACVKT020005429.1	SPILE A/C-clade (CAC5395096.1)	2.6e-21	248855-248697
MvSPILE-10	CACVKT020005429.1	SPILE A/C-clade (CAC5395097.1)	1.71e-11	258045-257878
CgTALE10	CACVKT020005429.1	SPILE A/C-clade (CAC5395097.1)	2.33e-12	258063-257878
CgTALE4	CACVKT020005429.1	SPILE A/C-clade (CAC5395097.1)	5.87e-14	258063-257878
MvSPILE-6	CACVKT020005429.1	SPILE A/C-clade (CAC5395097.1)	3.12e-12	258063-257884
CgTALE6	CACVKT020005429.1	SPILE A/C-clade (CAC5395097.1)	6.53e-31	258066-257878
MvSPILE-13	CACVKT020005429.1	SPILE A/C-clade (CAC5395097.1)	4.01e-35	258066-257878
MvSPILE-13	CACVKT020005666.1	SPILE A/C-clade (CAC5397180.1)	7.12e-11	737120-736959
CgTALE10	CACVKT020005666.1	SPILE A/C-clade (CAC5397180.1)	9.37e-16	737129-736956
CgTALE4	CACVKT020005666.1	SPILE A/C-clade (CAC5397180.1)	2.17e-16	737135-736956
MvSPILE-9	CACVKT020005666.1	SPILE A/C-clade (CAC5397180.1)	1.04e-18	737138-736956
CgTALE11	CACVKT020005666.1	SPILE A/C-clade (CAC5397180.1)	6.85e-16	737141-736953
CgTALE12	CACVKT020005666.1	SPILE A/C-clade (CAC5397180.1)	8.41e-16	737141-736953
CgTALE13	CACVKT020005666.1	SPILE A/C-clade (CAC5397180.1)	8.49e-15	737141-736953
CgTALE9	CACVKT020005666.1	SPILE A/C-clade (CAC5397180.1)	8.18e-17	737141-736953
MvSPILE-6	CACVKT020005666.1	SPILE A/C-clade (CAC5397180.1)	1.09e-16	737141-736956
MvSPILE-7	CACVKT020005666.1	SPILE A/C-clade (CAC5397180.1)	5.28e-22	737141-736983
MvSPILE-8	CACVKT020005666.1	SPILE A/C-clade (CAC5397180.1)	1.24e-22	737141-736956
MvSPILE-10	CACVKT020007046.1	SPILE D-clade (CAC5404865.1)	3.97e-16	1335613-1335798
CgTALE6	CACVKT020007046.1	SPILE D-clade (CAC5404865.1)	1.6e-11	1335619-1335798
MvSPILE-13	CACVKT020007046.1	SPILE D-clade (CAC5404865.1)	1.79e-11	1335619-1335798
CgTALE11	CACVKT020007423.1	CAC5407890.1 Partial, excluded from analysis	2.79e-13	4727260-4727382
CgTALE13	CACVKT020007423.1	CAC5407890.1 Partial, excluded from analysis	4.96e-13	4727260-4727382
MvSPILE-7	CACVKT020007423.1	CAC5407890.1 Partial, excluded from analysis	1.35e-13	4727260-4727391
MvSPILE-8	CACVKT020007423.1	CAC5407890.1 Partial, excluded from analysis	4.62e-21	4727260-4727382
MvSPILE-9	CACVKT020007423.1	CAC5407890.1 Partial, excluded from analysis	5.79e-13	4727263-4727376
CgTALE13	CACVKT020007423.1	CAC5407890.1 Partial, excluded from analysis	4.96e-13	4727369-4727446
CgTALE11	CACVKT020007423.1	CAC5407890.1 Partial, excluded from analysis	2.79e-13	4727378-4727446
MvSPILE-8	CACVKT020007423.1	CAC5407890.1 Partial, excluded from analysis	4.62e-21	4727378-4727449
MvSPILE-9	CACVKT020007423.1	CAC5407890.1 Partial, excluded from analysis	5.79e-13	4727387-4727446
CgTALE4	CACVKT020009786.1	SPILE A/C-clade (CAC5423385.1)	2.17e-17	315721-315542
CgTALE10	CACVKT020009786.1	SPILE A/C-clade (CAC5423385.1)	1.06e-18	315724-315542
CgTALE9	CACVKT020009786.1	SPILE A/C-clade (CAC5423385.1)	7.82e-19	315724-315539
MvSPILE-10	CACVKT020009786.1	SPILE A/C-clade (CAC5423385.1)	1.23e-19	315724-315542
MvSPILE-9	CACVKT020009786.1	SPILE A/C-clade (CAC5423385.1)	4.72e-22	315724-315542
CgTALE11	CACVKT020009786.1	SPILE A/C-clade (CAC5423385.1)	7.65e-21	315727-315542
CgTALE12	CACVKT020009786.1	SPILE A/C-clade (CAC5423385.1)	2.35e-20	315727-315542
CgTALE13	CACVKT020009786.1	SPILE A/C-clade (CAC5423385.1)	1.72e-20	315727-315542
MvSPILE-6	CACVKT020009786.1	SPILE A/C-clade (CAC5423385.1)	2.88e-20	315727-315542
MvSPILE-7	CACVKT020009786.1	SPILE A/C-clade (CAC5423385.1)	2.75e-20	315727-315569
MvSPILE-8	CACVKT020009786.1	SPILE A/C-clade (CAC5423385.1)	4.61e-30	315727-315539
CgTALE10	CACVKT020009786.1	SPILE A/C-clade (CAC5423386.1)	2.75e-18	321427-321254
CgTALE4	CACVKT020009786.1	SPILE A/C-clade (CAC5423386.1)	1.38e-16	321427-321254
MvSPILE-10	CACVKT020009786.1	SPILE A/C-clade (CAC5423386.1)	2.84e-19	321427-321254
MvSPILE-6	CACVKT020009786.1	SPILE A/C-clade (CAC5423386.1)	4.45e-19	321427-321254
MvSPILE-7	CACVKT020009786.1	SPILE A/C-clade (CAC5423386.1)	5.74e-21	321427-321281
CgTALE11	CACVKT020009786.1	SPILE A/C-clade (CAC5423386.1)	1.44e-19	321430-321254
CgTALE12	CACVKT020009786.1	SPILE A/C-clade (CAC5423386.1)	6.69e-19	321430-321254
CgTALE13	CACVKT020009786.1	SPILE A/C-clade (CAC5423386.1)	2.95e-19	321430-321254
CgTALE9	CACVKT020009786.1	SPILE A/C-clade (CAC5423386.1)	4.18e-18	321430-321251
MvSPILE-8	CACVKT020009786.1	SPILE A/C-clade (CAC5423386.1)	6.73e-30	321430-321251
MvSPILE-9	CACVKT020009786.1	SPILE A/C-clade (CAC5423386.1)	1.13e-20	321430-321254
Against Crassostrea virginica genome
Query	Hit sequences ID	Gene Annotation	E-value	Alignment start-end (subject)
CgTALE6	NC_035780.1	SPILE A/C-clade (NC_035780.1:2571348-2571515)	3.59e-28	2571348-2571506
MvSPILE-13	NC_035780.1	SPILE A/C-clade (NC_035780.1:2571348-2571515)	2.81e-23	2571348-2571515
CgTALE10	NC_035780.1	SPILE A/C-clade NC_035780.1:2578635-2578823	1.27e-32	2578635-2578823
CgTALE11	NC_035780.1	SPILE A/C-clade NC_035780.1:2578635-2578823	1.36e-18	2578638-2578820
CgTALE12	NC_035780.1	SPILE A/C-clade NC_035780.1:2578635-2578823	3.12e-17	2578638-2578820
CgTALE13	NC_035780.1	SPILE A/C-clade NC_035780.1:2578635-2578823	1.39e-17	2578638-2578820
CgTALE9	NC_035780.1	SPILE A/C-clade NC_035780.1:2578635-2578823	4.02e-17	2578638-2578820
MvSPILE-10	NC_035780.1	SPILE A/C-clade NC_035780.1:2578635-2578823	4.35e-23	2578638-2578823
MvSPILE-13	NC_035780.1	SPILE A/C-clade NC_035780.1:2578635-2578823	3.25e-13	2578638-2578823
MvSPILE-6	NC_035780.1	SPILE A/C-clade NC_035780.1:2578635-2578823	7.76e-24	2578638-2578823
MvSPILE-7	NC_035780.1	SPILE A/C-clade NC_035780.1:2578635-2578823	5.82e-13	2578638-2578793
MvSPILE-8	NC_035780.1	SPILE A/C-clade NC_035780.1:2578635-2578823	6.1e-20	2578638-2578820
MvSPILE-9	NC_035780.1	SPILE A/C-clade NC_035780.1:2578635-2578823	3.26e-19	2578638-2578823
CgTALE4	NC_035780.1	SPILE A/C-clade NC_035780.1:2578635-2578823	1.59e-18	2578641-2578823
CgTALE6	NC_035780.1	SPILE A/C-clade NC_035780.1:2578635-2578823	1.06e-12	2578653-2578823
MvSPILE-6	NC_035782.1	SPILE A/C-clade NC_035782.1_40829847-40829659	4.47e-14	40829841-40829662
CgTALE11	NC_035782.1	SPILE A/C-clade NC_035782.1_40829847-40829659	4.56e-15	40829844-40829659
CgTALE12	NC_035782.1	SPILE A/C-clade NC_035782.1_40829847-40829659	9.11e-15	40829844-40829659
CgTALE13	NC_035782.1	SPILE A/C-clade NC_035782.1_40829847-40829659	2.44e-15	40829844-40829659
CgTALE9	NC_035782.1	SPILE A/C-clade NC_035782.1_40829847-40829659	3.83e-29	40829844-40829662
MvSPILE-7	NC_035782.1	SPILE A/C-clade NC_035782.1_40829847-40829659	4.56e-13	40829844-40829689
MvSPILE-8	NC_035782.1	SPILE A/C-clade NC_035782.1_40829847-40829659	3.21e-17	40829844-40829674
MvSPILE-10	NC_035782.1	SPILE A/C-clade NC_035782.1_40829847-40829659	2.67e-16	40829847-40829662
MvSPILE-9	NC_035782.1	SPILE A/C-clade NC_035782.1_40829847-40829659	1.88e-14	40829847-40829674
CgTALE10	NC_035782.1	SPILE A/C-clade NC_035782.1_40829847-40829659	1.67e-13	40829862-40829662
CgTALE4	NC_035783.1	SPILE E-clade (NC_035783.1: 195245-195433)	1.81e-13	195242-195433
CgTALE11	NC_035783.1	SPILE E-clade (NC_035783.1: 195245-195433)	3.5e-11	195266-195430
CgTALE12	NC_035783.1	SPILE E-clade (NC_035783.1: 195245-195433)	1.01e-11	195266-195430
CgTALE13	NC_035783.1	SPILE E-clade (NC_035783.1: 195245-195433)	1.03e-11	195266-195430
MvSPILE-6	NC_035783.1	SPILE E-clade (NC_035783.1: 195245-195433)	1.77e-14	195266-195433
CgTALE11	NC_035783.1	SPILE E-clade (NC_035783.1: 58597251-58597063)	3.05e-11	58597230-58597066
CgTALE12	NC_035783.1	SPILE E-clade (NC_035783.1: 58597251-58597063)	8.48e-12	58597230-58597066
CgTALE13	NC_035783.1	SPILE E-clade (NC_035783.1: 58597251-58597063)	8.82e-12	58597230-58597066
MvSPILE-6	NC_035783.1	SPILE E-clade (NC_035783.1: 58597251-58597063)	1.61e-14	58597230-58597063
CgTALE4	NC_035783.1	SPILE E-clade (NC_035783.1: 58597251-58597063)	1.99e-13	58597254-58597063
CgTALE10	NC_035784.1	SPILE D-clade (XP_022344456.1)	6.17e-14	5886212-5886045
CgTALE6	NC_035784.1	SPILE D-clade (XP_022344456.1)	8.97e-13	5886224-5886045
MvSPILE-13	NC_035784.1	SPILE D-clade (XP_022344456.1)	1.29e-11	5886224-5886045
CgTALE4	NC_035784.1	SPILE D-clade (XP_022344456.1)	3.61e-14	5886230-5886045
MvSPILE-10	NC_035784.1	SPILE D-clade (XP_022344456.1)	4.26e-15	5886230-5886045
MvSPILE-9	NC_035784.1	SPILE D-clade (XP_022344456.1)	2.3e-11	5886233-5886045
MvSPILE-8	NC_035784.1	SPILE D-clade (XP_022344456.1)	4.58e-12	5886242-5886048
CgTALE10	NC_035784.1	SPILE D-clade (NC_035784.1:6834072-6833884)	5.71e-14	6834051-6833884
CgTALE6	NC_035784.1	SPILE D-clade (NC_035784.1:6834072-6833884)	8.29e-13	6834063-6833884
MvSPILE-13	NC_035784.1	SPILE D-clade (NC_035784.1:6834072-6833884)	1.3e-11	6834063-6833884
CgTALE4	NC_035784.1	SPILE D-clade (NC_035784.1:6834072-6833884)	3.34e-14	6834069-6833884
MvSPILE-10	NC_035784.1	SPILE D-clade (NC_035784.1:6834072-6833884)	4.22e-15	6834069-6833884
MvSPILE-9	NC_035784.1	SPILE D-clade (NC_035784.1:6834072-6833884)	2.25e-11	6834072-6833884
MvSPILE-8	NC_035784.1	SPILE D-clade (NC_035784.1:6834072-6833884)	4.36e-12	6834081-6833887
CgTALE10	NC_035785.1	SPILE A/C-clade (NC_035785.1_8560261-8560449)	4.19e-18	8560443-8560261
CgTALE11	NC_035785.1	SPILE A/C-clade (NC_035785.1_8560261-8560449)	6.17e-15	8560443-8560264
CgTALE12	NC_035785.1	SPILE A/C-clade (NC_035785.1_8560261-8560449)	4.34e-14	8560443-8560264
CgTALE13	NC_035785.1	SPILE A/C-clade (NC_035785.1_8560261-8560449)	2.72e-14	8560443-8560264
CgTALE9	NC_035785.1	SPILE A/C-clade (NC_035785.1_8560261-8560449)	4.56e-14	8560443-8560264
MvSPILE-6	NC_035785.1	SPILE A/C-clade (NC_035785.1_8560261-8560449)	1.34e-19	8560443-8560261
MvSPILE-7	NC_035785.1	SPILE A/C-clade (NC_035785.1_8560261-8560449)	8.38e-12	8560443-8560291
MvSPILE-8	NC_035785.1	SPILE A/C-clade (NC_035785.1_8560261-8560449)	2.89e-18	8560443-8560264
CgTALE6	NC_035785.1	SPILE A/C-clade (NC_035785.1_8560261-8560449)	2.65e-12	8560446-8560261
CgTALE4	NC_035785.1	SPILE A/C-clade (NC_035785.1_8560261-8560449)	4.32e-34	8560449-8560261
MvSPILE-10	NC_035785.1	SPILE A/C-clade (NC_035785.1_8560261-8560449)	1.35e-20	8560449-8560261
MvSPILE-13	NC_035785.1	SPILE A/C-clade (NC_035785.1_8560261-8560449)	9.17e-12	8560449-8560261
MvSPILE-9	NC_035785.1	SPILE A/C-clade (NC_035785.1_8560261-8560449)	6.38e-19	8560449-8560261
CgTALE4	NC_035785.1	SPILE A/C-clade (NC_035785.1_10751811-10751999)	5.95e-34	10751811-10751999
MvSPILE-10	NC_035785.1	SPILE A/C-clade (NC_035785.1_10751811-10751999)	1.88e-20	10751811-10751999
MvSPILE-13	NC_035785.1	SPILE A/C-clade (NC_035785.1_10751811-10751999)	9e-12	10751811-10751999
MvSPILE-9	NC_035785.1	SPILE A/C-clade (NC_035785.1_10751811-10751999)	6.38e-19	10751811-10751999
CgTALE6	NC_035785.1	SPILE A/C-clade (NC_035785.1_10751811-10751999)	2.9e-12	10751814-10751999
CgTALE10	NC_035785.1	SPILE A/C-clade (NC_035785.1_10751811-10751999)	3.95e-18	10751817-10751999
CgTALE11	NC_035785.1	SPILE A/C-clade (NC_035785.1_10751811-10751999)	4.69e-15	10751817-10751996
CgTALE12	NC_035785.1	SPILE A/C-clade (NC_035785.1_10751811-10751999)	3.27e-14	10751817-10751996
CgTALE13	NC_035785.1	SPILE A/C-clade (NC_035785.1_10751811-10751999)	2.24e-14	10751817-10751996
CgTALE9	NC_035785.1	SPILE A/C-clade (NC_035785.1_10751811-10751999)	4.84e-14	10751817-10751996
MvSPILE-6	NC_035785.1	SPILE A/C-clade (NC_035785.1_10751811-10751999)	2.41e-19	10751817-10751999
MvSPILE-7	NC_035785.1	SPILE A/C-clade (NC_035785.1_10751811-10751999)	6.96e-12	10751817-10751969
MvSPILE-8	NC_035785.1	SPILE A/C-clade (NC_035785.1_10751811-10751999)	2.43e-18	10751817-10751996
CgTALE11	NC_035787.1	SPILE A/C-clade (NC_035787.1_55464069-55464257)	1.8e-36	55464069-55464257
CgTALE12	NC_035787.1	SPILE A/C-clade (NC_035787.1_55464069-55464257)	3.39e-35	55464069-55464257
CgTALE13	NC_035787.1	SPILE A/C-clade (NC_035787.1_55464069-55464257)	2.08e-36	55464069-55464257
CgTALE9	NC_035787.1	SPILE A/C-clade (NC_035787.1_55464069-55464257)	3.9e-17	55464069-55464257
MvSPILE-6	NC_035787.1	SPILE A/C-clade (NC_035787.1_55464069-55464257)	3.9e-17	55464069-55464254
MvSPILE-7	NC_035787.1	SPILE A/C-clade (NC_035787.1_55464069-55464257)	3.42e-14	55464069-55464227
CgTALE10	NC_035787.1	SPILE A/C-clade (NC_035787.1_55464069-55464257)	3.51e-17	55464072-55464245
MvSPILE-10	NC_035787.1	SPILE A/C-clade (NC_035787.1_55464069-55464257)	2.33e-18	55464072-55464245
MvSPILE-8	NC_035787.1	SPILE A/C-clade (NC_035787.1_55464069-55464257)	7.93e-20	55464072-55464245
MvSPILE-9	NC_035787.1	SPILE A/C-clade (NC_035787.1_55464069-55464257)	4.11e-18	55464072-55464254
CgTALE4	NC_035787.1	SPILE A/C-clade (NC_035787.1_55464069-55464257)	2.07e-13	55464075-55464254
CgTALE4	NC_035787.1	SPILE A/C-clade (NC_035787.1_55469456-55469268)	1.53e-13	55469450-55469271
CgTALE10	NC_035787.1	SPILE A/C-clade (NC_035787.1_55469456-55469268)	3.54e-17	55469453-55469280
MvSPILE-10	NC_035787.1	SPILE A/C-clade (NC_035787.1_55469456-55469268)	2.36e-18	55469453-55469280
MvSPILE-8	NC_035787.1	SPILE A/C-clade (NC_035787.1_55469456-55469268)	8.49e-20	55469453-55469280
MvSPILE-9	NC_035787.1	SPILE A/C-clade (NC_035787.1_55469456-55469268)	3.51e-18	55469453-55469271
CgTALE11	NC_035787.1	SPILE A/C-clade (NC_035787.1_55469456-55469268)	2.53e-36	55469456-55469268
CgTALE12	NC_035787.1	SPILE A/C-clade (NC_035787.1_55469456-55469268)	4.76e-35	55469456-55469268
CgTALE13	NC_035787.1	SPILE A/C-clade (NC_035787.1_55469456-55469268)	3.13e-36	55469456-55469268
CgTALE9	NC_035787.1	SPILE A/C-clade (NC_035787.1_55469456-55469268)	4.79e-17	55469456-55469268
MvSPILE-6	NC_035787.1	SPILE A/C-clade (NC_035787.1_55469456-55469268)	4.61e-17	55469456-55469271
MvSPILE-7	NC_035787.1	SPILE A/C-clade (NC_035787.1_55469456-55469268)	3.39e-14	55469456-55469298
CgTALE4	NC_035787.1	SPILE A/C-clade (XP_022300990.1)	1.53e-13	55477396-55477217
CgTALE10	NC_035787.1	SPILE A/C-clade (XP_022300990.1)	3.47e-17	55477399-55477226
MvSPILE-10	NC_035787.1	SPILE A/C-clade (XP_022300990.1)	2.5e-18	55477399-55477226
MvSPILE-8	NC_035787.1	SPILE A/C-clade (XP_022300990.1)	1.1e-19	55477399-55477226
MvSPILE-9	NC_035787.1	SPILE A/C-clade (XP_022300990.1)	2.55e-18	55477399-55477217
CgTALE11	NC_035787.1	SPILE A/C-clade (XP_022300990.1)	2.87e-36	55477402-55477214
CgTALE12	NC_035787.1	SPILE A/C-clade (XP_022300990.1)	4.71e-35	55477402-55477214
CgTALE13	NC_035787.1	SPILE A/C-clade (XP_022300990.1)	3.29e-36	55477402-55477214
CgTALE9	NC_035787.1	SPILE A/C-clade (XP_022300990.1)	3.37e-17	55477402-55477214
MvSPILE-6	NC_035787.1	SPILE A/C-clade (XP_022300990.1)	3.79e-17	55477402-55477217
MvSPILE-7	NC_035787.1	SPILE A/C-clade (XP_022300990.1)	3.97e-14	55477402-55477244
CgTALE4	NC_035787.1	SPILE A/C-clade (XP_022302805.1)	4.93e-14	55483477-55483298
CgTALE10	NC_035787.1	SPILE A/C-clade (XP_022302805.1)	2.47e-17	55483480-55483307
MvSPILE-10	NC_035787.1	SPILE A/C-clade (XP_022302805.1)	1.52e-18	55483480-55483307
MvSPILE-8	NC_035787.1	SPILE A/C-clade (XP_022302805.1)	9.09e-20	55483480-55483307
MvSPILE-9	NC_035787.1	SPILE A/C-clade (XP_022302805.1)	4.41e-19	55483480-55483298
CgTALE11	NC_035787.1	SPILE A/C-clade (XP_022302805.1)	1.32e-35	55483483-55483295
CgTALE12	NC_035787.1	SPILE A/C-clade (XP_022302805.1)	2.06e-34	55483483-55483295
CgTALE13	NC_035787.1	SPILE A/C-clade (XP_022302805.1)	1.68e-35	55483483-55483295
CgTALE9	NC_035787.1	SPILE A/C-clade (XP_022302805.1)	1.43e-17	55483483-55483295
MvSPILE-6	NC_035787.1	SPILE A/C-clade (XP_022302805.1)	3.83e-17	55483483-55483298
MvSPILE-7	NC_035787.1	SPILE A/C-clade (XP_022302805.1)	4.77e-14	55483483-55483325
CgTALE4	NC_035787.1	SPILE A/C-clade (NC_035787.1:56246472-56246305)	3.41e-13	56246451-56246305
CgTALE6	NC_035787.1	SPILE A/C-clade (NC_035787.1:56246472-56246305)	5.76e-11	56246472-56246305
MvSPILE-10	NC_035787.1	SPILE A/C-clade (NC_035787.1:56246472-56246305)	2.1e-12	56246472-56246305
MvSPILE-6	NC_035787.1	SPILE A/C-clade (NC_035787.1:56246472-56246305)	1.74e-12	56246472-56246305
CgTALE11	NC_035787.1	SPILE A/C-clade (NC_035787.1_59289655-59289843)	1.93e-36	59289655-59289843
CgTALE12	NC_035787.1	SPILE A/C-clade (NC_035787.1_59289655-59289843)	3.32e-35	59289655-59289843
CgTALE13	NC_035787.1	SPILE A/C-clade (NC_035787.1_59289655-59289843)	1.97e-36	59289655-59289843
CgTALE9	NC_035787.1	SPILE A/C-clade (NC_035787.1_59289655-59289843)	2.47e-17	59289655-59289843
MvSPILE-6	NC_035787.1	SPILE A/C-clade (NC_035787.1_59289655-59289843)	1.4e-17	59289655-59289840
MvSPILE-7	NC_035787.1	SPILE A/C-clade (NC_035787.1_59289655-59289843)	3.81e-14	59289655-59289813
CgTALE10	NC_035787.1	SPILE A/C-clade (NC_035787.1_59289655-59289843)	3.27e-17	59289658-59289831
MvSPILE-10	NC_035787.1	SPILE A/C-clade (NC_035787.1_59289655-59289843)	2.27e-18	59289658-59289831
MvSPILE-8	NC_035787.1	SPILE A/C-clade (NC_035787.1_59289655-59289843)	8.57e-20	59289658-59289831
MvSPILE-9	NC_035787.1	SPILE A/C-clade (NC_035787.1_59289655-59289843)	1.98e-18	59289658-59289840
CgTALE4	NC_035787.1	SPILE A/C-clade (NC_035787.1_59289655-59289843)	1.11e-13	59289661-59289840
CgTALE4	NC_035787.1	SPILE A/C-clade (NC_035787.1_59295089-59294901)	1.5e-13	59295083-59294904
CgTALE10	NC_035787.1	SPILE A/C-clade (NC_035787.1_59295089-59294901)	3.21e-17	59295086-59294913
MvSPILE-10	NC_035787.1	SPILE A/C-clade (NC_035787.1_59295089-59294901)	1.92e-18	59295086-59294913
MvSPILE-8	NC_035787.1	SPILE A/C-clade (NC_035787.1_59295089-59294901)	9.09e-20	59295086-59294913
MvSPILE-9	NC_035787.1	SPILE A/C-clade (NC_035787.1_59295089-59294901)	2.55e-18	59295086-59294904
CgTALE11	NC_035787.1	SPILE A/C-clade (NC_035787.1_59295089-59294901)	2e-36	59295089-59294901
CgTALE12	NC_035787.1	SPILE A/C-clade (NC_035787.1_59295089-59294901)	4.04e-35	59295089-59294901
CgTALE13	NC_035787.1	SPILE A/C-clade (NC_035787.1_59295089-59294901)	2.74e-36	59295089-59294901
CgTALE9	NC_035787.1	SPILE A/C-clade (NC_035787.1_59295089-59294901)	3.47e-17	59295089-59294901
MvSPILE-6	NC_035787.1	SPILE A/C-clade (NC_035787.1_59295089-59294901)	1.93e-17	59295089-59294904
MvSPILE-7	NC_035787.1	SPILE A/C-clade (NC_035787.1_59295089-59294901)	3.6e-14	59295089-59294931
CgTALE4	NC_035787.1	SPILE A/C-clade (XP_022299812.1)	2.89e-13	59301354-59301175
CgTALE10	NC_035787.1	SPILE A/C-clade (XP_022299812.1)	3.41e-17	59301357-59301184
MvSPILE-10	NC_035787.1	SPILE A/C-clade (XP_022299812.1)	2.02e-18	59301357-59301184
MvSPILE-8	NC_035787.1	SPILE A/C-clade (XP_022299812.1)	7.63e-20	59301357-59301184
MvSPILE-9	NC_035787.1	SPILE A/C-clade (XP_022299812.1)	7.23e-18	59301357-59301175
CgTALE11	NC_035787.1	SPILE A/C-clade (XP_022299812.1)	2.27e-36	59301360-59301172
CgTALE12	NC_035787.1	SPILE A/C-clade (XP_022299812.1)	4e-35	59301360-59301172
CgTALE13	NC_035787.1	SPILE A/C-clade (XP_022299812.1)	2.71e-36	59301360-59301172
CgTALE9	NC_035787.1	SPILE A/C-clade (XP_022299812.1)	6.94e-17	59301360-59301172
MvSPILE-6	NC_035787.1	SPILE A/C-clade (XP_022299812.1)	7.65e-17	59301360-59301175
MvSPILE-7	NC_035787.1	SPILE A/C-clade (XP_022299812.1)	3.17e-14	59301360-59301202
Against Mizuhopecten yessoensis genome
Query	Hit sequences ID	Gene Annotation	E-value	Alignment start-end (subject)
CgTALE10	NW_018404672.1	SPILE B-clade (NW_018404672.1:373926-374114)	1.33e-13	373917-374114
MvSPILE-10	NW_018404672.1	SPILE B-clade (NW_018404672.1:373926-374114)	2.33e-11	373944-374114
CgTALE6	NW_018404672.1	SPILE B-clade (NW_018404672.1:373926-374114)	9.35e-11	373965-374114
CgTALE4	NW_018405723.1	SPILE D-clade (XP_021352393.1)	3.01e-11	105853-106038
CgTALE6	NW_018405723.1	SPILE D-clade (XP_021352393.1)	7.29e-12	105859-106038
MvSPILE-13	NW_018405723.1	SPILE D-clade (XP_021352393.1)	3.57e-12	105859-106038
MvSPILE-10	NW_018405723.1	SPILE D-clade (XP_021352393.1)	5.37e-13	105868-106038
CgTALE10	NW_018405723.1	SPILE D-clade (XP_021352393.1)	2.61e-12	105871-106038
MvSPILE-6	NW_018405723.1	SPILE D-clade (XP_021352393.1)	6.05e-12	105871-106038
CgTALE10	NW_018406777.1	SPILE A/C-clade (NW_018406777.1_389495-389683)	5.86e-18	389489-389683
CgTALE11	NW_018406777.1	SPILE A/C-clade (NW_018406777.1_389495-389683)	2.01e-18	389504-389671
CgTALE12	NW_018406777.1	SPILE A/C-clade (NW_018406777.1_389495-389683)	2.54e-19	389504-389680
CgTALE13	NW_018406777.1	SPILE A/C-clade (NW_018406777.1_389495-389683)	5.64e-18	389504-389680
CgTALE9	NW_018406777.1	SPILE A/C-clade (NW_018406777.1_389495-389683)	4.58e-16	389504-389680
MvSPILE-8	NW_018406777.1	SPILE A/C-clade (NW_018406777.1_389495-389683)	9.08e-23	389504-389680
MvSPILE-9	NW_018406777.1	SPILE A/C-clade (NW_018406777.1_389495-389683)	4.86e-17	389504-389683
CgTALE4	NW_018406777.1	SPILE A/C-clade (NW_018406777.1_389495-389683)	3.7e-13	389507-389683
MvSPILE-10	NW_018406777.1	SPILE A/C-clade (NW_018406777.1_389495-389683)	6.51e-15	389507-389683
MvSPILE-6	NW_018406777.1	SPILE A/C-clade (NW_018406777.1_389495-389683)	4.55e-18	389507-389683
MvSPILE-7	NW_018406777.1	SPILE A/C-clade (NW_018406777.1_389495-389683)	4.93e-16	389507-389653
CgTALE10	NW_018406777.1	SPILE A/C-clade (XP_021357151.1)	5.52e-17	438172-437996
CgTALE4	NW_018406777.1	SPILE A/C-clade (XP_021357151.1)	6.16e-13	438172-437996
MvSPILE-10	NW_018406777.1	SPILE A/C-clade (XP_021357151.1)	1.33e-14	438172-437996
MvSPILE-6	NW_018406777.1	SPILE A/C-clade (XP_021357151.1)	1.09e-17	438172-437996
MvSPILE-7	NW_018406777.1	SPILE A/C-clade (XP_021357151.1)	1.37e-15	438172-438026
CgTALE11	NW_018406777.1	SPILE A/C-clade (XP_021357151.1)	5.58e-18	438175-438008
CgTALE12	NW_018406777.1	SPILE A/C-clade (XP_021357151.1)	9.29e-19	438175-437999
CgTALE13	NW_018406777.1	SPILE A/C-clade (XP_021357151.1)	2.34e-17	438175-437999
CgTALE9	NW_018406777.1	SPILE A/C-clade (XP_021357151.1)	3.73e-15	438175-437999
MvSPILE-8	NW_018406777.1	SPILE A/C-clade (XP_021357151.1)	3.38e-22	438175-437999
MvSPILE-9	NW_018406777.1	SPILE A/C-clade (XP_021357151.1)	3.07e-15	438175-437996
CgTALE6	NW_018408528.1	SPILE A/C-clade (NW_018408528.1_504212-504400)	4.37e-30	504212-504400
MvSPILE-13	NW_018408528.1	SPILE A/C-clade (NW_018408528.1_504212-504400)	9.93e-34	504212-504400
CgTALE4	NW_018408528.1	SPILE A/C-clade (NW_018408528.1_504212-504400)	8.25e-13	504215-504400
MvSPILE-6	NW_018408528.1	SPILE A/C-clade (NW_018408528.1_504212-504400)	2.18e-11	504215-504394
CgTALE10	NW_018408528.1	SPILE A/C-clade (NW_018408528.1_504212-504400)	8.56e-11	504230-504400
MvSPILE-9	NW_018408528.1	SPILE A/C-clade (NW_018408528.1_504212-504400)	1.61e-11	504233-504394
MvSPILE-10	NW_018408528.1	SPILE A/C-clade (XP_021369004.1/XP_021369005.1)	3.35e-22	516026-516214
MvSPILE-9	NW_018408528.1	SPILE A/C-clade (XP_021369004.1/XP_021369005.1)	1.98e-17	516026-516214
CgTALE10	NW_018408528.1	SPILE A/C-clade (XP_021369004.1/XP_021369005.1)	4.55e-25	516029-516214
CgTALE11	NW_018408528.1	SPILE A/C-clade (XP_021369004.1/XP_021369005.1)	5.85e-16	516029-516211
CgTALE12	NW_018408528.1	SPILE A/C-clade (XP_021369004.1/XP_021369005.1)	8.99e-17	516029-516211
CgTALE13	NW_018408528.1	SPILE A/C-clade (XP_021369004.1/XP_021369005.1)	5e-15	516029-516211
CgTALE9	NW_018408528.1	SPILE A/C-clade (XP_021369004.1/XP_021369005.1)	5.46e-15	516029-516211
MvSPILE-13	NW_018408528.1	SPILE A/C-clade (XP_021369004.1/XP_021369005.1)	5.85e-11	516029-516214
MvSPILE-6	NW_018408528.1	SPILE A/C-clade (XP_021369004.1/XP_021369005.1)	1.18e-22	516029-516214
MvSPILE-7	NW_018408528.1	SPILE A/C-clade (XP_021369004.1/XP_021369005.1)	4.78e-12	516029-516184
MvSPILE-8	NW_018408528.1	SPILE A/C-clade (XP_021369004.1/XP_021369005.1)	1.49e-17	516029-516211
CgTALE4	NW_018408528.1	SPILE A/C-clade (XP_021369004.1/XP_021369005.1)	7.5e-19	516032-516214
CgTALE6	NW_018408528.1	SPILE A/C-clade (XP_021369004.1/XP_021369005.1)	4.18e-12	516044-516214
Against Pecten maximus genome
Query	Hit sequences ID	Gene Annotation	E-value	Alignment start-end (subject)
CgTALE10	HiC_scaffold_15_arrow_ctg1	SPILE D-clade (g59769.t1)	11020425-11020261	3.04e-12
MvSPILE-6	HiC_scaffold_15_arrow_ctg1	SPILE D-clade (g59769.t1)	11020425-11020261	1.42e-13
MvSPILE-10	HiC_scaffold_15_arrow_ctg1	SPILE D-clade (g59769.t1)	11020428-11020261	7.01e-15
CgTALE11	HiC_scaffold_15_arrow_ctg1	SPILE D-clade (g59769.t1)	11020437-11020261	7.36e-11
CgTALE6	HiC_scaffold_15_arrow_ctg1	SPILE D-clade (g59769.t1)	11020437-11020264	1.71e-12
MvSPILE-8	HiC_scaffold_15_arrow_ctg1	SPILE D-clade (g59769.t1)	11020437-11020261	4.69e-11
CgTALE4	HiC_scaffold_15_arrow_ctg1	SPILE D-clade (g59769.t1)	11020443-11020261	2.56e-11
CgTALE10	HiC_scaffold_17_arrow_ctg1	SPILE A/C-clade (g83891.t1)	21103537-21103731	6.56e-18
CgTALE11	HiC_scaffold_17_arrow_ctg1	SPILE A/C-clade (g83891.t1)	21103552-21103719	4.66e-18
CgTALE12	HiC_scaffold_17_arrow_ctg1	SPILE A/C-clade (g83891.t1)	21103552-21103719	8.81e-19
CgTALE13	HiC_scaffold_17_arrow_ctg1	SPILE A/C-clade (g83891.t1)	21103552-21103719	2.16e-17
CgTALE9	HiC_scaffold_17_arrow_ctg1	SPILE A/C-clade (g83891.t1)	21103552-21103728	1.09e-15
MvSPILE-8	HiC_scaffold_17_arrow_ctg1	SPILE A/C-clade (g83891.t1)	21103552-21103728	3.2e-22
MvSPILE-9	HiC_scaffold_17_arrow_ctg1	SPILE A/C-clade (g83891.t1)	21103552-21103731	3.34e-17
CgTALE4	HiC_scaffold_17_arrow_ctg1	SPILE A/C-clade (g83891.t1)	21103555-21103731	2.81e-13
MvSPILE-10	HiC_scaffold_17_arrow_ctg1	SPILE A/C-clade (g83891.t1)	21103555-21103731	1.67e-14
MvSPILE-6	HiC_scaffold_17_arrow_ctg1	SPILE A/C-clade (g83891.t1)	21103555-21103731	1.74e-17
MvSPILE-7	HiC_scaffold_17_arrow_ctg1	SPILE A/C-clade (g83891.t1)	21103555-21103701	2.19e-15
CgTALE10	HiC_scaffold_17_arrow_ctg1	SPILE A/C-clade (g83892.t1)	21107890-21108084	6.5e-18
CgTALE11	HiC_scaffold_17_arrow_ctg1	SPILE A/C-clade (g83892.t1)	21107905-21108072	4.71e-18
CgTALE12	HiC_scaffold_17_arrow_ctg1	SPILE A/C-clade (g83892.t1)	21107905-21108072	8.98e-19
CgTALE13	HiC_scaffold_17_arrow_ctg1	SPILE A/C-clade (g83892.t1)	21107905-21108072	2.18e-17
CgTALE9	HiC_scaffold_17_arrow_ctg1	SPILE A/C-clade (g83892.t1)	21107905-21108081	1.08e-15
MvSPILE-8	HiC_scaffold_17_arrow_ctg1	SPILE A/C-clade (g83892.t1)	21107905-21108081	3.24e-22
MvSPILE-9	HiC_scaffold_17_arrow_ctg1	SPILE A/C-clade (g83892.t1)	21107905-21108084	3.48e-17
CgTALE4	HiC_scaffold_17_arrow_ctg1	SPILE A/C-clade (g83892.t1)	21107908-21108084	2.7e-13
MvSPILE-10	HiC_scaffold_17_arrow_ctg1	SPILE A/C-clade (g83892.t1)	21107908-21108084	4.22e-16
MvSPILE-6	HiC_scaffold_17_arrow_ctg1	SPILE A/C-clade (g83892.t1)	21107908-21108084	1.67e-17
MvSPILE-7	HiC_scaffold_17_arrow_ctg1	SPILE A/C-clade (g83892.t1)	21107908-21108054	2.23e-15
CgTALE10	HiC_scaffold_17_arrow_ctg1	SPILE A/C-clade (g83893.t1)	21113475-21113669	6.89e-18
CgTALE11	HiC_scaffold_17_arrow_ctg1	SPILE A/C-clade (g83893.t1)	21113490-21113657	4.27e-18
CgTALE12	HiC_scaffold_17_arrow_ctg1	SPILE A/C-clade (g83893.t1)	21113490-21113657	9.07e-19
CgTALE13	HiC_scaffold_17_arrow_ctg1	SPILE A/C-clade (g83893.t1)	21113490-21113657	2.38e-17
CgTALE9	HiC_scaffold_17_arrow_ctg1	SPILE A/C-clade (g83893.t1)	21113490-21113666	1.19e-15
MvSPILE-8	HiC_scaffold_17_arrow_ctg1	SPILE A/C-clade (g83893.t1)	21113490-21113666	3.53e-22
MvSPILE-9	HiC_scaffold_17_arrow_ctg1	SPILE A/C-clade (g83893.t1)	21113490-21113669	2.67e-16
CgTALE4	HiC_scaffold_17_arrow_ctg1	SPILE A/C-clade (g83893.t1)	21113493-21113669	8.53e-14
MvSPILE-10	HiC_scaffold_17_arrow_ctg1	SPILE A/C-clade (g83893.t1)	21113493-21113669	5.99e-15
MvSPILE-6	HiC_scaffold_17_arrow_ctg1	SPILE A/C-clade (g83893.t1)	21113493-21113669	3.76e-18
MvSPILE-7	HiC_scaffold_17_arrow_ctg1	SPILE A/C-clade (g83893.t1)	21113493-21113639	2.48e-15
CgTALE10	HiC_scaffold_17_arrow_ctg1	SPILE A/C-clade (g83894.t1)	21117399-21117593	1.74e-17
CgTALE11	HiC_scaffold_17_arrow_ctg1	SPILE A/C-clade (g83894.t1)	21117414-21117581	9.32e-18
CgTALE12	HiC_scaffold_17_arrow_ctg1	SPILE A/C-clade (g83894.t1)	21117414-21117581	1.61e-18
CgTALE13	HiC_scaffold_17_arrow_ctg1	SPILE A/C-clade (g83894.t1)	21117414-21117581	4.39e-17
CgTALE9	HiC_scaffold_17_arrow_ctg1	SPILE A/C-clade (g83894.t1)	21117414-21117590	3.03e-15
MvSPILE-8	HiC_scaffold_17_arrow_ctg1	SPILE A/C-clade (g83894.t1)	21117414-21117590	7.55e-22
MvSPILE-9	HiC_scaffold_17_arrow_ctg1	SPILE A/C-clade (g83894.t1)	21117414-21117593	1.53e-15
CgTALE4	HiC_scaffold_17_arrow_ctg1	SPILE A/C-clade (g83894.t1)	21117417-21117593	2.67e-13
MvSPILE-10	HiC_scaffold_17_arrow_ctg1	SPILE A/C-clade (g83894.t1)	21117417-21117593	1.99e-14
MvSPILE-6	HiC_scaffold_17_arrow_ctg1	SPILE A/C-clade (g83894.t1)	21117417-21117593	1.71e-17
MvSPILE-7	HiC_scaffold_17_arrow_ctg1	SPILE A/C-clade (g83894.t1)	21117417-21117563	5.74e-15
CgTALE6	HiC_scaffold_17_arrow_ctg1	SPILE A/C-clade (g83894.t1)	21117423-21117593	6.94e-11
CgTALE6	HiC_scaffold_3_arrow_ctg1	SPILE A/C-clade (g150567.t1)	36142451-36142281	3.56e-12
MvSPILE-13	HiC_scaffold_3_arrow_ctg1	SPILE A/C-clade (g150567.t1)	36142451-36142281	5.68e-12
CgTALE4	HiC_scaffold_3_arrow_ctg1	SPILE A/C-clade (g150567.t1)	36142463-36142281	4.51e-20
CgTALE10	HiC_scaffold_3_arrow_ctg1	SPILE A/C-clade (g150567.t1)	36142466-36142281	7.62e-27
CgTALE11	HiC_scaffold_3_arrow_ctg1	SPILE A/C-clade (g150567.t1)	36142466-36142284	4.89e-17
CgTALE12	HiC_scaffold_3_arrow_ctg1	SPILE A/C-clade (g150567.t1)	36142466-36142284	6.25e-18
CgTALE13	HiC_scaffold_3_arrow_ctg1	SPILE A/C-clade (g150567.t1)	36142466-36142284	3.18e-16
CgTALE9	HiC_scaffold_3_arrow_ctg1	SPILE A/C-clade (g150567.t1)	36142466-36142284	8.94e-16
MvSPILE-6	HiC_scaffold_3_arrow_ctg1	SPILE A/C-clade (g150567.t1)	36142466-36142281	3.69e-23
MvSPILE-7	HiC_scaffold_3_arrow_ctg1	SPILE A/C-clade (g150567.t1)	36142466-36142311	1.34e-13
MvSPILE-8	HiC_scaffold_3_arrow_ctg1	SPILE A/C-clade (g150567.t1)	36142466-36142284	5.85e-19
MvSPILE-10	HiC_scaffold_3_arrow_ctg1	SPILE A/C-clade (g150567.t1)	36142469-36142281	9.97e-25
MvSPILE-9	HiC_scaffold_3_arrow_ctg1	SPILE A/C-clade (g150567.t1)	36142469-36142281	1.71e-17
CgTALE10	HiC_scaffold_3_arrow_ctg1	SPILE A/C-clade (g150571.t1)	36152369-36152184	9.13e-11
CgTALE4	HiC_scaffold_3_arrow_ctg1	SPILE A/C-clade (g150571.t1)	36152369-36152184	7.24e-13
MvSPILE-6	HiC_scaffold_3_arrow_ctg1	SPILE A/C-clade (g150571.t1)	36152369-36152190	2.03e-11
MvSPILE-9	HiC_scaffold_3_arrow_ctg1	SPILE A/C-clade (g150571.t1)	36152369-36152190	1.78e-11
CgTALE6	HiC_scaffold_3_arrow_ctg1	SPILE A/C-clade (g150571.t1)	36152372-36152184	3.64e-27
MvSPILE-13	HiC_scaffold_3_arrow_ctg1	SPILE A/C-clade (g150571.t1)	36152372-36152184	1.06e-33
CgTALE4	HiC_scaffold_3972_arrow_ctg1	SPILE B-clade (g142633.t1/XP_033730958.1)	1772-1954	4.67e-11
CgTALE6	HiC_scaffold_3972_arrow_ctg1	SPILE B-clade (g142633.t1/XP_033730958.1)	1778-1951	8.48e-11
MvSPILE-10	HiC_scaffold_3972_arrow_ctg1	SPILE B-clade (HiC_scaffold_3972_arrow_ctg1:2049-2219/XP_033730958.1)	2049-2219	2.84e-11
CgTALE10	HiC_scaffold_3972_arrow_ctg1	SPILE B-clade (HiC_scaffold_3972_arrow_ctg1:2049-2219/XP_033730958.1)	2052-2219	1.8e-13
CgTALE10	HiC_scaffold_8_arrow_ctg1	SPILE B-clade (g202176.t1)	23721593-23721426	1.27e-13
MvSPILE-10	HiC_scaffold_8_arrow_ctg1	SPILE B-clade (g202176.t1)	23721596-23721426	2.26e-11
Against Acanthopleura granulata genome
Query	Hit sequences ID	Gene Annotation	E-value	Alignment start-end (subject)
CgTALE4	Scaffold_100011	SPILE E-clade (model.g15616.t1)	5245691-5245882	1.05e-12
CgTALE10	Scaffold_100011	SPILE E-clade (model.g15616.t1)	5245715-5245882	2.34e-14
NfSPILE-C	Scaffold_100011	SPILE E-clade (model.g15616.t1)	5245715-5245882	6.78e-11
CgTALE6	Scaffold_100011	SPILE E-clade (model.g15616.t1)	5245727-5245882	7.4e-11
CgTALE10	Scaffold_100021	SPILE B-clade (model.g23230.t1)	1413937-1414122	1.38e-11
CgTALE4	Scaffold_100021	SPILE B-clade (model.g23230.t1)	1413943-1414122	5.59e-13
CgTALE10	Scaffold_100021	SPILE B-clade (model.g23230.t1)	1414279-1414446	2.87e-14
CgTALE6	Scaffold_100021	SPILE B-clade (model.g23230.t1)	1414279-1414446	8.7e-12
NfSPILE-A	Scaffold_100021	SPILE B-clade (model.g23230.t1)	1414279-1414446	6.21e-11
CgTALE4	Scaffold_100021	SPILE B-clade (model.g23230.t1)	1414288-1414446	1.59e-13
NfSPILE-C	Scaffold_100021	SPILE B-clade (model.g23230.t1)	1414303-1414446	5.63e-11
CgTALE4	Scaffold_505	SPILE A/C-clade (Scaffold_505:1260489-1260301)	1260483-1260301	5.41e-16
CgTALE6	Scaffold_505	SPILE A/C-clade (Scaffold_505:1260489-1260301)	1260483-1260301	3.36e-13
NfSPILE-A	Scaffold_505	SPILE A/C-clade (Scaffold_505:1260489-1260301)	1260483-1260301	6.33e-17
CgTALE10	Scaffold_505	SPILE A/C-clade (Scaffold_505:1260489-1260301)	1260486-1260301	1.93e-17
CgTALE9	Scaffold_505	SPILE A/C-clade (Scaffold_505:1260489-1260301)	1260486-1260304	2.36e-15
CgTALE11	Scaffold_505	SPILE A/C-clade (Scaffold_505:1260489-1260301)	1260489-1260334	4.22e-12
CgTALE12	Scaffold_505	SPILE A/C-clade (Scaffold_505:1260489-1260301)	1260489-1260334	1.79e-12
CgTALE13	Scaffold_505	SPILE A/C-clade (Scaffold_505:1260489-1260301)	1260489-1260334	2.6e-11
NfSPILE-C	Scaffold_505	SPILE A/C-clade (Scaffold_505:1260489-1260301)	1260489-1260301	1.05e-17
CgTALE4	Scaffold_505	SPILE A/C-clade (Scaffold_505: 1262986-1262798)	1262980-1262798	6.77e-16
CgTALE6	Scaffold_505	SPILE A/C-clade (Scaffold_505: 1262986-1262798)	1262980-1262798	5.92e-13
NfSPILE-A	Scaffold_505	SPILE A/C-clade (Scaffold_505: 1262986-1262798)	1262980-1262798	2.32e-17
CgTALE10	Scaffold_505	SPILE A/C-clade (Scaffold_505: 1262986-1262798)	1262983-1262798	1.84e-18
CgTALE9	Scaffold_505	SPILE A/C-clade (Scaffold_505: 1262986-1262798)	1262983-1262801	2.43e-15
CgTALE11	Scaffold_505	SPILE A/C-clade (Scaffold_505: 1262986-1262798)	1262986-1262831	3.44e-12
CgTALE12	Scaffold_505	SPILE A/C-clade (Scaffold_505: 1262986-1262798)	1262986-1262831	1.56e-12
CgTALE13	Scaffold_505	SPILE A/C-clade (Scaffold_505: 1262986-1262798)	1262986-1262831	2.29e-11
NfSPILE-C	Scaffold_505	SPILE A/C-clade (Scaffold_505: 1262986-1262798)	1262986-1262798	1.45e-17
CgTALE4	Scaffold_505	SPILE A/C-clade (Scaffold_505: 1265482-1265294)	1265476-1265294	2.53e-15
CgTALE6	Scaffold_505	SPILE A/C-clade (Scaffold_505: 1265482-1265294)	1265476-1265294	1.03e-12
NfSPILE-A	Scaffold_505	SPILE A/C-clade (Scaffold_505: 1265482-1265294)	1265476-1265294	7.48e-18
CgTALE10	Scaffold_505	SPILE A/C-clade (Scaffold_505: 1265482-1265294)	1265479-1265294	1.27e-18
CgTALE9	Scaffold_505	SPILE A/C-clade (Scaffold_505: 1265482-1265294)	1265479-1265297	1.04e-14
CgTALE11	Scaffold_505	SPILE A/C-clade (Scaffold_505: 1265482-1265294)	1265482-1265327	3.12e-12
CgTALE12	Scaffold_505	SPILE A/C-clade (Scaffold_505: 1265482-1265294)	1265482-1265327	1.41e-12
CgTALE13	Scaffold_505	SPILE A/C-clade (Scaffold_505: 1265482-1265294)	1265482-1265327	1.79e-11
NfSPILE-C	Scaffold_505	SPILE A/C-clade (Scaffold_505: 1265482-1265294)	1265482-1265294	6.4e-18
CgTALE4	Scaffold_505	SPILE A/C-clade (model.g28683.t1)	1267965-1267783	7.91e-16
CgTALE6	Scaffold_505	SPILE A/C-clade (model.g28683.t1)	1267965-1267783	8.84e-13
NfSPILE-A	Scaffold_505	SPILE A/C-clade (model.g28683.t1)	1267965-1267783	2.23e-17
CgTALE10	Scaffold_505	SPILE A/C-clade (model.g28683.t1)	1267968-1267783	1.77e-18
CgTALE9	Scaffold_505	SPILE A/C-clade (model.g28683.t1)	1267968-1267786	2.45e-15
CgTALE11	Scaffold_505	SPILE A/C-clade (model.g28683.t1)	1267971-1267816	3.31e-12
CgTALE12	Scaffold_505	SPILE A/C-clade (model.g28683.t1)	1267971-1267816	1.59e-12
CgTALE13	Scaffold_505	SPILE A/C-clade (model.g28683.t1)	1267971-1267816	2.29e-11
NfSPILE-C	Scaffold_505	SPILE A/C-clade (model.g28683.t1)	1267971-1267783	1.38e-17
CgTALE4	Scaffold_505	SPILE A/C-clade (Scaffold_505: 1270468-1270280)	1270462-1270280	6.77e-16
CgTALE6	Scaffold_505	SPILE A/C-clade (Scaffold_505: 1270468-1270280)	1270462-1270280	5.92e-13
NfSPILE-A	Scaffold_505	SPILE A/C-clade (Scaffold_505: 1270468-1270280)	1270462-1270280	2.32e-17
CgTALE10	Scaffold_505	SPILE A/C-clade (Scaffold_505: 1270468-1270280)	1270465-1270280	1.84e-18
CgTALE9	Scaffold_505	SPILE A/C-clade (Scaffold_505: 1270468-1270280)	1270465-1270283	2.43e-15
CgTALE11	Scaffold_505	SPILE A/C-clade (Scaffold_505: 1270468-1270280)	1270468-1270313	3.44e-12
CgTALE12	Scaffold_505	SPILE A/C-clade (Scaffold_505: 1270468-1270280)	1270468-1270313	1.56e-12
CgTALE13	Scaffold_505	SPILE A/C-clade (Scaffold_505: 1270468-1270280)	1270468-1270313	2.29e-11
NfSPILE-C	Scaffold_505	SPILE A/C-clade (Scaffold_505: 1270468-1270280)	1270468-1270280	1.45e-17
CgTALE4	Scaffold_505	SPILE A/C-clade (Scaffold_505: 1272965-1272777)	1272959-1272777	6.77e-16
CgTALE6	Scaffold_505	SPILE A/C-clade (Scaffold_505: 1272965-1272777)	1272959-1272777	5.92e-13
NfSPILE-A	Scaffold_505	SPILE A/C-clade (Scaffold_505: 1272965-1272777)	1272959-1272777	2.32e-17
CgTALE10	Scaffold_505	SPILE A/C-clade (Scaffold_505: 1272965-1272777)	1272962-1272777	1.84e-18
CgTALE9	Scaffold_505	SPILE A/C-clade (Scaffold_505: 1272965-1272777)	1272962-1272780	2.43e-15
CgTALE11	Scaffold_505	SPILE A/C-clade (Scaffold_505: 1272965-1272777)	1272965-1272810	3.44e-12
CgTALE12	Scaffold_505	SPILE A/C-clade (Scaffold_505: 1272965-1272777)	1272965-1272810	1.56e-12
CgTALE13	Scaffold_505	SPILE A/C-clade (Scaffold_505: 1272965-1272777)	1272965-1272810	2.29e-11
NfSPILE-C	Scaffold_505	SPILE A/C-clade (Scaffold_505: 1272965-1272777)	1272965-1272777	1.45e-17
CgTALE6	Scaffold_505	SPILE D-clade (model.g28720.t1)	1938464-1938643	7.4e-11
CgTALE10	Scaffold_505	SPILE D-clade (model.g28720.t1)	1938476-1938643	1.25e-13
CgTALE4	Scaffold_505	SPILE D-clade (model.g28720.t1)	1938485-1938643	1.09e-11
NfSPILE-C	Scaffold_505	SPILE D-clade (model.g28720.t1)	1938500-1938643	4.81e-11
Against Haliotis discus hannai genome
Query	Hit sequences ID	Gene Annotation	E-value	Alignment start-end (subject)
CgTALE6	HDSC00399	SPILE D-clade (HDSC00399CG00050)	1.03e-12	124510-124689
CgTALE10	HDSC00399	SPILE D-clade (HDSC00399CG00050)	4.73e-15	124522-124689
CgTALE11	HDSC00981	SPILE A/C-clade (HDSC00981CG00040)	6.65e-16	227547-227723
CgTALE12	HDSC00981	SPILE A/C-clade (HDSC00981CG00040)	1.37e-16	227547-227723
CgTALE13	HDSC00981	SPILE A/C-clade (HDSC00981CG00040)	2.79e-15	227547-227720
NfSPILE-C	HDSC00981	SPILE A/C-clade (HDSC00981CG00040)	7.12e-15	227547-227735
CgTALE10	HDSC00981	SPILE A/C-clade (HDSC00981CG00040)	4.56e-18	227550-227735
CgTALE9	HDSC00981	SPILE A/C-clade (HDSC00981CG00040)	1.7e-14	227550-227720
CgTALE4	HDSC00981	SPILE A/C-clade (HDSC00981CG00040)	1.36e-14	227553-227735
NfSPILE-A	HDSC00981	SPILE A/C-clade (HDSC00981CG00040)	2.63e-15	227553-227735
NfSPILE-C	HDSC00981	SPILE A/C-clade (HDSC00981CG00050)	2.84e-11	234615-234803
CgTALE11	HDSC00981	SPILE A/C-clade (HDSC00981CG00050)	2.76e-14	234621-234806
CgTALE12	HDSC00981	SPILE A/C-clade (HDSC00981CG00050)	7.42e-13	234621-234806
CgTALE13	HDSC00981	SPILE A/C-clade (HDSC00981CG00050)	6.65e-14	234621-234806
CgTALE11	HDSC00981	SPILE A/C-clade (HDSC00981CG00080)	2.34e-13	291916-291734
CgTALE12	HDSC00981	SPILE A/C-clade (HDSC00981CG00080)	5.55e-12	291916-291734
CgTALE13	HDSC00981	SPILE A/C-clade (HDSC00981CG00080)	4.38e-13	291916-291734
NfSPILE-C	HDSC00981	SPILE A/C-clade (HDSC00981CG00080)	1.55e-11	291916-291737
CgTALE11	HDSC00981	SPILE A/C-clade (HDSC00981_298461-298625)	9.85e-13	298461-298625
CgTALE12	HDSC00981	SPILE A/C-clade (HDSC00981_298461-298625)	2.02e-11	298461-298625
CgTALE13	HDSC00981	SPILE A/C-clade (HDSC00981_298461-298625)	1.72e-12	298461-298625
NfSPILE-C	HDSC00981	SPILE A/C-clade (HDSC00981_298461-298625)	3.52e-11	298464-298622
CgTALE4	HDSC04602	SPILE E-clade (HDSC04602:60594-60752)	4.14e-12	60594-60752
NfSPILE-A	HDSC05020	SPILE B-clade (HDSC05020CG00040)	3.25e-11	74061-74231
CgTALE11	HDSC06915	HDSC06915CG00020 probably allele, excluded from analysis	7.62e-14	53419-53601
CgTALE12	HDSC06915	HDSC06915CG00020 probably allele, excluded from analysis	1.82e-12	53419-53601
CgTALE13	HDSC06915	HDSC06915CG00020 probably allele, excluded from analysis	1.62e-13	53419-53601
NfSPILE-C	HDSC06915	HDSC06915CG00020 probably allele, excluded from analysis	5.51e-11	53419-53598
CgTALE11	HDSC06915	HDSC06915CG00050 probably allele, excluded from analysis	3.3e-13	91003-91185
CgTALE12	HDSC06915	HDSC06915CG00050 probably allele, excluded from analysis	7.51e-12	91003-91185
CgTALE13	HDSC06915	HDSC06915CG00050 probably allele, excluded from analysis	5.53e-13	91003-91185
NfSPILE-C	HDSC06915	HDSC06915CG00050 probably allele, excluded from analysis	1.77e-11	91003-91182
CgTALE9	HDSC07248	SPILE A/C-clade (HDSC07248:5470-5658)	2.23e-16	5470-5655
NfSPILE-C	HDSC07248	SPILE A/C-clade (HDSC07248:5470-5658)	2e-13	5470-5658
CgTALE10	HDSC07248	SPILE A/C-clade (HDSC07248:5470-5658)	4.98e-21	5473-5658
CgTALE11	HDSC07248	SPILE A/C-clade (HDSC07248:5470-5658)	1.44e-14	5473-5646
CgTALE12	HDSC07248	SPILE A/C-clade (HDSC07248:5470-5658)	1e-14	5473-5646
CgTALE13	HDSC07248	SPILE A/C-clade (HDSC07248:5470-5658)	6.78e-14	5473-5646
NfSPILE-A	HDSC07248	SPILE A/C-clade (HDSC07248:5470-5658)	1.65e-14	5473-5658
CgTALE4	HDSC07248	SPILE A/C-clade (HDSC07248:5470-5658)	1.74e-18	5476-5658
CgTALE6	HDSC07248	SPILE A/C-clade (HDSC07248:5470-5658)	9.01e-13	5491-5658
NfSPILE-C	HDSC07248	SPILE A/C-clade (HDSC07248:11093-11281)	1.78e-13	11093-11281
CgTALE10	HDSC07248	SPILE A/C-clade (HDSC07248:11093-11281)	3.18e-21	11096-11281
CgTALE11	HDSC07248	SPILE A/C-clade (HDSC07248:11093-11281)	1.02e-14	11096-11269
CgTALE12	HDSC07248	SPILE A/C-clade (HDSC07248:11093-11281)	6.98e-15	11096-11269
CgTALE13	HDSC07248	SPILE A/C-clade (HDSC07248:11093-11281)	5.69e-14	11096-11269
CgTALE9	HDSC07248	SPILE A/C-clade (HDSC07248:11093-11281)	2.02e-16	11096-11278
NfSPILE-A	HDSC07248	SPILE A/C-clade (HDSC07248:11093-11281)	1.39e-14	11096-11281
CgTALE4	HDSC07248	SPILE A/C-clade (HDSC07248:11093-11281)	1.14e-18	11099-11281
CgTALE9	HDSC07248	SPILE A/C-clade (HDSC07248CG00010)	2.17e-16	14505-14690
NfSPILE-C	HDSC07248	SPILE A/C-clade (HDSC07248CG00010)	1.68e-13	14505-14693
CgTALE10	HDSC07248	SPILE A/C-clade (HDSC07248CG00010)	3.94e-21	14508-14693
CgTALE11	HDSC07248	SPILE A/C-clade (HDSC07248CG00010)	1.1e-14	14508-14681
CgTALE12	HDSC07248	SPILE A/C-clade (HDSC07248CG00010)	7.25e-15	14508-14681
CgTALE13	HDSC07248	SPILE A/C-clade (HDSC07248CG00010)	5.58e-14	14508-14681
NfSPILE-A	HDSC07248	SPILE A/C-clade (HDSC07248CG00010)	1.45e-14	14508-14693
CgTALE4	HDSC07248	SPILE A/C-clade (HDSC07248CG00010)	1.4e-18	14511-14693
CgTALE9	HDSC07248	SPILE A/C-clade (HDSC07248CG00020)	2.23e-16	17756-17941
NfSPILE-C	HDSC07248	SPILE A/C-clade (HDSC07248CG00020)	2e-13	17756-17944
CgTALE10	HDSC07248	SPILE A/C-clade (HDSC07248CG00020)	4.98e-21	17759-17944
CgTALE11	HDSC07248	SPILE A/C-clade (HDSC07248CG00020)	1.44e-14	17759-17932
CgTALE12	HDSC07248	SPILE A/C-clade (HDSC07248CG00020)	1e-14	17759-17932
CgTALE13	HDSC07248	SPILE A/C-clade (HDSC07248CG00020)	6.78e-14	17759-17932
NfSPILE-A	HDSC07248	SPILE A/C-clade (HDSC07248CG00020)	1.65e-14	17759-17944
CgTALE4	HDSC07248	SPILE A/C-clade (HDSC07248CG00020)	1.74e-18	17762-17944
CgTALE6	HDSC07248	SPILE A/C-clade (HDSC07248CG00020)	9.01e-13	17777-17944
CgTALE6	HDSC18304	HDSC18304: 23079-22891 probably allele, excluded from analysis	7.78e-13	23058-22891
CgTALE4	HDSC18304	HDSC18304: 23079-22891 probably allele, excluded from analysis	1.74e-18	23073-22891
CgTALE10	HDSC18304	HDSC18304: 23079-22891 probably allele, excluded from analysis	4.93e-21	23076-22891
CgTALE11	HDSC18304	HDSC18304: 23079-22891 probably allele, excluded from analysis	1.16e-14	23076-22903
CgTALE12	HDSC18304	HDSC18304: 23079-22891 probably allele, excluded from analysis	7.76e-15	23076-22903
CgTALE13	HDSC18304	HDSC18304: 23079-22891 probably allele, excluded from analysis	5.47e-14	23076-22903
NfSPILE-A	HDSC18304	HDSC18304: 23079-22891 probably allele, excluded from analysis	1.54e-14	23076-22891
CgTALE9	HDSC18304	HDSC18304: 23079-22891 probably allele, excluded from analysis	2.1e-16	23079-22894
NfSPILE-C	HDSC18304	HDSC18304: 23079-22891 probably allele, excluded from analysis	1.83e-13	23079-22891
CgTALE6	HDSC18304	HDSC18304: 26335-26147 probably allele, exluded from analysis	9.01e-13	26314-26147
CgTALE4	HDSC18304	HDSC18304: 26335-26147 probably allele, exluded from analysis	1.74e-18	26329-26147
CgTALE10	HDSC18304	HDSC18304: 26335-26147 probably allele, exluded from analysis	4.98e-21	26332-26147
CgTALE11	HDSC18304	HDSC18304: 26335-26147 probably allele, exluded from analysis	1.44e-14	26332-26159
CgTALE12	HDSC18304	HDSC18304: 26335-26147 probably allele, exluded from analysis	1e-14	26332-26159
CgTALE13	HDSC18304	HDSC18304: 26335-26147 probably allele, exluded from analysis	6.78e-14	26332-26159
NfSPILE-A	HDSC18304	HDSC18304: 26335-26147 probably allele, exluded from analysis	1.65e-14	26332-26147
CgTALE9	HDSC18304	HDSC18304: 26335-26147 probably allele, exluded from analysis	2.23e-16	26335-26150
NfSPILE-C	HDSC18304	HDSC18304: 26335-26147 probably allele, exluded from analysis	2e-13	26335-26147
CgTALE9	HDSC22874	HDSC22874: 2516-2704 probably allele, excluded from analysis	2.16e-16	2516-2701
NfSPILE-C	HDSC22874	HDSC22874: 2516-2704 probably allele, excluded from analysis	1.68e-13	2516-2704
CgTALE10	HDSC22874	HDSC22874: 2516-2704 probably allele, excluded from analysis	3.94e-21	2519-2704
CgTALE11	HDSC22874	HDSC22874: 2516-2704 probably allele, excluded from analysis	1.1e-14	2519-2692
CgTALE12	HDSC22874	HDSC22874: 2516-2704 probably allele, excluded from analysis	7.24e-15	2519-2692
CgTALE13	HDSC22874	HDSC22874: 2516-2704 probably allele, excluded from analysis	5.57e-14	2519-2692
NfSPILE-A	HDSC22874	HDSC22874: 2516-2704 probably allele, excluded from analysis	1.45e-14	2519-2704
CgTALE4	HDSC22874	HDSC22874: 2516-2704 probably allele, excluded from analysis	1.4e-18	2522-2704
CgTALE9	HDSC22874	HDSC22874: 5763-5951 probably allele, excluded from analysis	2.16e-16	5763-5948
NfSPILE-C	HDSC22874	HDSC22874: 5763-5951 probably allele, excluded from analysis	1.68e-13	5763-5951
CgTALE10	HDSC22874	HDSC22874: 5763-5951 probably allele, excluded from analysis	3.94e-21	5766-5951
CgTALE11	HDSC22874	HDSC22874: 5763-5951 probably allele, excluded from analysis	1.1e-14	5766-5939
CgTALE12	HDSC22874	HDSC22874: 5763-5951 probably allele, excluded from analysis	7.24e-15	5766-5939
CgTALE13	HDSC22874	HDSC22874: 5763-5951 probably allele, excluded from analysis	5.57e-14	5766-5939
NfSPILE-A	HDSC22874	HDSC22874: 5763-5951 probably allele, excluded from analysis	1.45e-14	5766-5951
CgTALE4	HDSC22874	HDSC22874: 5763-5951 probably allele, excluded from analysis	1.4e-18	5769-5951
CgTALE9	HDSC22874	HDSC22874: 9019-9207 probably allele, excluded from analysis	2.16e-16	9019-9204
NfSPILE-C	HDSC22874	HDSC22874: 9019-9207 probably allele, excluded from analysis	1.68e-13	9019-9207
CgTALE10	HDSC22874	HDSC22874: 9019-9207 probably allele, excluded from analysis	3.94e-21	9022-9207
CgTALE11	HDSC22874	HDSC22874: 9019-9207 probably allele, excluded from analysis	1.1e-14	9022-9195
CgTALE12	HDSC22874	HDSC22874: 9019-9207 probably allele, excluded from analysis	7.24e-15	9022-9195
CgTALE13	HDSC22874	HDSC22874: 9019-9207 probably allele, excluded from analysis	5.57e-14	9022-9195
NfSPILE-A	HDSC22874	HDSC22874: 9019-9207 probably allele, excluded from analysis	1.45e-14	9022-9207
CgTALE4	HDSC22874	HDSC22874: 9019-9207 probably allele, excluded from analysis	1.4e-18	9025-9207
NfSPILE-C	HDSC22874	HDSC22874: 12274-12462 probably allele, excluded from analysis	1.78e-13	12274-12462
CgTALE10	HDSC22874	HDSC22874: 12274-12462 probably allele, excluded from analysis	3.18e-21	12277-12462
CgTALE11	HDSC22874	HDSC22874: 12274-12462 probably allele, excluded from analysis	1.02e-14	12277-12450
CgTALE12	HDSC22874	HDSC22874: 12274-12462 probably allele, excluded from analysis	6.96e-15	12277-12450
CgTALE13	HDSC22874	HDSC22874: 12274-12462 probably allele, excluded from analysis	5.68e-14	12277-12450
CgTALE9	HDSC22874	HDSC22874: 12274-12462 probably allele, excluded from analysis	2.02e-16	12277-12459
NfSPILE-A	HDSC22874	HDSC22874: 12274-12462 probably allele, excluded from analysis	1.39e-14	12277-12462
CgTALE4	HDSC22874	HDSC22874: 12274-12462 probably allele, excluded from analysis	1.14e-18	12280-12462
Against Chrysomallon squamiferum genome
Query	Hit sequences ID	Gene Annotation	E-value	Alignment start-end (subject)
CgTALE4	chr15	SPILE E-clade (Csqv2.0_2487_12.29)	2.98e-13	14442678-14442520
CgTALE10	chr15	SPILE E-clade (Csqv2.0_2487_12.29)	8.04e-14	14442687-14442520
CgTALE13	chr15	SPILE E-clade (Csqv2.0_2487_12.29)	4.66e-11	14442687-14442523
CgTALE6	chr15	SPILE E-clade (Csqv2.0_2487_12.29)	2.15e-11	14442708-14442520
CgTALE10	chr2	SPILE A/C-clade (Csqv2.0_7707_6.22)	1.47e-19	20217144-20217329
CgTALE11	chr2	SPILE A/C-clade (Csqv2.0_7707_6.22)	9.39e-17	20217144-20217317
CgTALE12	chr2	SPILE A/C-clade (Csqv2.0_7707_6.22)	3.83e-16	20217144-20217317
CgTALE13	chr2	SPILE A/C-clade (Csqv2.0_7707_6.22)	2.54e-16	20217144-20217317
CgTALE9	chr2	SPILE A/C-clade (Csqv2.0_7707_6.22)	8.77e-17	20217144-20217326
NfSPILE-A	chr2	SPILE A/C-clade (Csqv2.0_7707_6.22)	7.51e-17	20217144-20217329
NfSPILE-C	chr2	SPILE A/C-clade (Csqv2.0_7707_6.22)	1.02e-15	20217144-20217329
CgTALE4	chr2	SPILE A/C-clade (Csqv2.0_7707_6.22)	1.01e-19	20217147-20217329
CgTALE6	chr2	SPILE A/C-clade (Csqv2.0_7707_6.22)	5.19e-11	20217162-20217329
CgTALE6	chr2	SPILE A/C-clade (Csqv2.0_7707_5.74)	5.77e-11	20300164-20299997
CgTALE4	chr2	SPILE A/C-clade (Csqv2.0_7707_5.74)	7.33e-20	20300179-20299997
NfSPILE-A	chr2	SPILE A/C-clade (Csqv2.0_7707_5.74)	7.51e-17	20300182-20299997
CgTALE10	chr2	SPILE A/C-clade (Csqv2.0_7707_5.74)	8.57e-20	20300185-20299997
CgTALE11	chr2	SPILE A/C-clade (Csqv2.0_7707_5.74)	4.98e-17	20300185-20300012
CgTALE12	chr2	SPILE A/C-clade (Csqv2.0_7707_5.74)	2.17e-16	20300185-20300012
CgTALE13	chr2	SPILE A/C-clade (Csqv2.0_7707_5.74)	1.61e-16	20300185-20300012
CgTALE9	chr2	SPILE A/C-clade (Csqv2.0_7707_5.74)	3.76e-17	20300185-20300000
NfSPILE-C	chr2	SPILE A/C-clade (Csqv2.0_7707_5.74)	9.12e-16	20300185-20299997
CgTALE10	chr2	SPILE D-clade (Cs_chr2_20706723-20706556)	1.44e-14	20706723-20706556
CgTALE10	chr6	SPILE B-clade (Cs_chr6:5455415-5455585)	1.48e-11	5455415-5455585
NfSPILE-A	chr6	SPILE B-clade (Cs_chr6:5455415-5455585)	2.15e-11	5455415-5455585
NfSPILE-C	chr6	SPILE B-clade (Cs_chr6:5455415-5455585)	4.02e-11	5455415-5455585
CgTALE6	chr6	SPILE B-clade (Cs_chr6:5455415-5455585)	4.14e-11	5455436-5455585
CgTALE4	chr6	SPILE B-clade (Cs_chr6:5455415-5455585)	1.31e-11	5455439-5455585
Against Gigantopelta aegis genome
Query	Hit sequences ID	Gene Annotation	E-value	Alignment start-end (subject)
CgTALE10	chr14	SPILE D-clade (ctg375-2_7-1)	2.05e-15	47607077-47606910
CgTALE6	chr14	SPILE D-clade (ctg375-2_7-1)	9.18e-12	47607089-47606910
CgTALE1	chr14	SPILE D-clade (ctg375-2_7-1)	3.88e-23	47607095-47606910
CgTALE4	chr14	SPILE D-clade (ctg375-2_7-1)	3.19e-12	47607095-47606910
CgTALE10	chr14	SPILE A-clade (Chr14_48671759-48671947)	1.91e-19	48671759-48671947
CgTALE11	chr14	SPILE A-clade (Chr14_48671759-48671947)	1.47e-15	48671759-48671932
CgTALE12	chr14	SPILE A-clade (Chr14_48671759-48671947)	1.44e-14	48671759-48671932
CgTALE13	chr14	SPILE A-clade (Chr14_48671759-48671947)	2.97e-16	48671759-48671932
CgTALE9	chr14	SPILE A-clade (Chr14_48671759-48671947)	4.98e-16	48671759-48671944
NfSPILE-C	chr14	SPILE A-clade (Chr14_48671759-48671947)	1.11e-14	48671759-48671947
CgTALE4	chr14	SPILE A-clade (Chr14_48671759-48671947)	3.07e-18	48671765-48671947
NfSPILE-A	chr14	SPILE A-clade (Chr14_48671759-48671947)	7.15e-16	48671765-48671947
CgTALE6	chr14	SPILE A-clade (Chr14_48671759-48671947)	1.08e-11	48671780-48671947
CgTALE6	chr4	SPILE A-clade (Chr4_14435220-14435408)	9.92e-12	14435220-14435408
CgTALE10	chr4	SPILE A-clade (Chr4_14435220-14435408)	5.93e-20	14435223-14435408
CgTALE11	chr4	SPILE A-clade (Chr4_14435220-14435408)	6.87e-16	14435223-14435393
CgTALE12	chr4	SPILE A-clade (Chr4_14435220-14435408)	2.11e-15	14435223-14435393
CgTALE13	chr4	SPILE A-clade (Chr4_14435220-14435408)	1.69e-15	14435223-14435393
CgTALE9	chr4	SPILE A-clade (Chr4_14435220-14435408)	1.1e-15	14435223-14435405
NfSPILE-C	chr4	SPILE A-clade (Chr4_14435220-14435408)	3.03e-15	14435223-14435408
CgTALE4	chr4	SPILE A-clade (Chr4_14435220-14435408)	5.14e-18	14435226-14435408
NfSPILE-A	chr4	SPILE A-clade (Chr4_14435220-14435408)	3.58e-16	14435226-14435408
CgTALE6	chr4	SPILE E-clade (Chr4_33555189-33555377)	4.79e-11	33555189-33555377
CgTALE10	chr4	SPILE E-clade (Chr4_33555189-33555377)	2.81e-13	33555210-33555377
CgTALE4	chr4	SPILE E-clade (Chr4_33555189-33555377)	7.73e-14	33555219-33555377

## Sheet: TableS2 (1) SPILE in Mollusc
Table S2 Lists and annotations of TALE genes used in this study
A/C-clade
Species name	Gene Name	Accession number or Gene ID	Classification in Barton-Owen 2018	PADRE domain in Barton-Owen 2018	References, Note
CAC5369191.1	NfSPILE-A	BAW32715.1	TALE-XVII	+
Nipponacmea fuscoviridis	NfSPILE-C	BAW32717.1	TALE-XV	+
Lottia gigantea	LgTALEHD20	165783	TALE-XV	+	[1]
Lottia gigantea	LgTALEHD21	XP_009056454.1	TALE-XVII	+
Lottia gigantea	LgTALEHD22	XP_009056455.1	TALE-XVII	+
Lottia gigantea	LgTALEHD29	scaffold_33:715213-715401	TALE-XVII	ND	[1] extracted homeodomain from genome, excluded from alignments for Fig S5-S7
Lottia gigantea	LgTALEHD30	scaffold_33:729581-729769	TALE-XVII	ND	[1] extracted homeodomain from genome, excluded from alignments for Fig S5-S7
Lottia gigantea	LgTALEHD31	scaffold_33:736989-737177	TALE-XVII	ND	[1] extracted homeodomain from genome, excluded from alignments for Fig S5-S7
Lottia gigantea	LgTALEHD32	scaffold_33:744721-744909	TALE-XVII	ND	[1] extracted homeodomain from genome, excluded from alignments for Fig S5-S7
Lottia gigantea	LgTALEHD33	scaffold_33:755872-756060	TALE-XVII	ND	[1] extracted homeodomain from genome, excluded from alignments for Fig S5-S7
Lottia gigantea	LgTALEHD34	scaffold_33:759233-759421	TALE-XVII	ND	[1] extracted homeodomain from genome, excluded from alignments for Fig S5-S7
Crassostrea gigas	CgTALE4	EKC40584	TALE-VII	+
Crassostrea gigas	CgTALE6	CGI_10019516	TALE-V	-	[2]
Crassostrea gigas	CgTALE9	CGI_10015742	TALE-VI	+	[2]
Crassostrea gigas	CgTALE10	CGI_10019518	orphan	+	[2]
Crassostrea gigas	CgTALE11	EKC24878	TALE-VI	+
Crassostrea gigas	CgTALE12	EKC24879	TALE-VI	+
Crassostrea gigas	CgTALE13	CGI_10013112	TALE-VI	+	[2]
Pinctada fucata	PfTALEHD1	pfu_aug2.0_10562.1_09776.t1	TALE-VI	+	[3] The sequences of 5' portion of homeodomain is not included in gene model, therefore excluded from alignments for Fig S5-S7	Corresponding gene model in Ver1.0 : pfu_aug1.0_312.1_50785.t1 [4]
Pinctada fucata	PfTALEHD2	pfu_aug2.0_452.1_07540.t1	TALE-VI	+	[3]	Corresponding gene model in Ver1.0 : pfu_aug1.0_1442.1_22591.t1 [4]
Pinctada fucata	PfTALEHD3	pfu_aug2.0_350.1_00641.t1	TALE-VI	- (＊)	* correspoding region of PADRE domain is missing in the ver. 1.0 gene model, used in Barton-Owen et al., 2018	Corresponding gene model in Ver1.0 : pfu_aug1.0_2547.1_30160.t1 [4]
Pinctada fucata	PfTALEHD4	pfu_aug2.0_1374.1_15002.t1	TALE-VII	+	[3]	Corresponding gene model in Ver1.0 : pfu_aug1.0_6013.1_23936.t1 [4]
Pinctada fucata	PfTALEHD7	pfu_aug2.0_477.1_24080.t1	TALE-VID1	+	[3]	Corresponding gene model in Ver1.0 : pfu_aug1.0_10095.1_38990.t1 [4]
Pinctada fucata	PfTALEHD9	pfu_aug2.0_959.1_31307.t1	TALE-VI	+	[3]	Corresponding gene model in Ver1.0 : pfu_aug1.0_18402.1_40058.t1 [4]
Pinctada fucata	PfTALEHD10	pfu_aug2.0_319.1_30619.t1	TALE-VI	+	[3]	Corresponding gene model in Ver1.0 : pfu_aug1.0_22555.1_40373.t1 [4]
Pinctada fucata	PfTALEHD12/13	pfu_aug2.0_460.1_00771.t1	TALE-V	- (＊)	* correspoding region of PADRE domain is missing in the ver. 1.0 gene model, used in Barton-Owen et al., 2018	The 5 'portion of the gene matches to pfu_aug1.0_255.1_07443.t1 in gene model in Ver1.0 [4] Contains 2 distinct homeodomains (PfTALEHD 12 & 13; Morino et al., 2017). HDs are separately analyzed in Fig. S12 and 13.
Mytilisepta virgata	MvSPILE-6	c133066_g1_i1	ND	ND	This study
Mytilisepta virgata	MvSPILE-7	c128079_g3_i1	ND	ND	This study
Mytilisepta virgata	MvSPILE-8	c132487_g2_i2	ND	ND	This study The sequences of 5' portion of homeodomain is not included in gene model, therefore excluded from alignments for Fig S5-S7
Mytilisepta virgata	MvSPILE-9	c116660_g1_i1	ND	ND	This study
Mytilisepta virgata	MvSPILE-10	c128283_g1_i1	ND	ND	This study
Mytilisepta virgata	MvSPILE-11	c127278_g1_i1	ND	ND	This study
Mytilisepta virgata	MvSPILE-12	c118080_g2_i1	ND	ND	This study
Mytilisepta virgata	MvSPILE-13	c36440_g1_i1	ND	ND	This study The sequences of 5' portion of homeodomain is not included in gene model, therefore excluded from alignments for Fig S5-S7
B-clade
Species name	Gene Name	Accession number or Gene ID	Classification in Barton-Owen 2018	PADRE domain in Barton-Owen 2018	References, Note
Nipponacmea fuscoviridis	NfSPILE-B	BAW32716.1	TALE-IV	-
Lottia gigantea	LgTALEHD25/26	167860	ND	ND	[1]
Crassostrea gigas	CgTALE7	EKC42282	TALE-IV	-
Crassostrea gigas	CgTALE8	EKC42283	TALE-IV	-
Crassostrea gigas	CgTALE14	EKC39699	TALE-IV	-
Pinctada fucata	PfTALEHD5/6	pfu_aug2.0_241.1_03857.t1	TALE-IV	-	[3]
Pinctada fucata	PfTALEHD14/15	pfu_aug2.0_97.1_23452.t1	TALE-IV	-	[3]
Mytilisepta virgata	MvSPILE-3	c126624_g1_i1	ND	ND	This study
Mytilisepta virgata	MvSPILE-4	c131616_g1_i3	ND	ND	This study
Mytilisepta virgata	MvSPILE-5	c128258_g1_i1	ND	ND	This study
D-clade
Species name	Gene Name	Accession number or Gene ID	Classification in Barton-Owen 2018	PADRE domain in Barton-Owen 2018	References, Note
Nipponacmea fuscoviridis	NfSPILE-D	BAW32718.1	TALE-XVIII	+
Lottia gigantea	LgTALEHD27	scaffold_223:97881-98069	ND	ND	[1]
Crassostrea gigas	CgTALE1	EKC17929	TALE-II	-
Pinctada fucata	PfTALEHD8	pfu_aug2.0_662.1_07772.t1	TALE-II	-	[3]
Mytilisepta virgata	MvSPILE-1	c38146_g1_i1	ND	ND	This study
E-clade
Species name	Gene Name	Accession number or Gene ID	Classification in Barton-Owen 2018	PADRE domain in Barton-Owen 2018	References, Note
Nipponacmea fuscoviridis	NfSPILE-E	BAW32719.1	TALE-III	-
Lottia gigantea	LgTALEHD28	scaffold_128 161172-162971	ND	ND	[1]
Crassostrea gigas	CgTALE3	CGI_10011283	TALE-III	-	[2]
Pinctada fucata	PfTALEHD11	pfu_aug2.0_6933.1_12907.t1	TALE-III	-	[3]
Mytilisepta virgata	MvSPILE-2	c124514_g1_i1	ND	ND	This study

## Sheet: TableS2 (2) Other TALE genes
	Gene name	Accession number or Gene ID	Note, Reference
	Pinctada fucata
	PfPbx	pfu_aug2.0_234.1_13850.t3	[3]
	PfPknox	pfu_aug2.0_3098.1_29035.t1	[3]
	PfIrxA	pfu_aug2.0_109.1_30221.t1	[3]
	PfIrxB	pfu_aug2.0_771.1_04561.t1	[3]
	PfTgif	pfu_aug2.0_938.1_27923.t1	[3]
	PfMkx	pfu_aug2.0_2751.1_05647.t1	[3]
	PfTALE2	pfu_aug2.0_1879.1_31949.t1	[3]
	Crassostrea gigas
	CgPbx	EKC37016
	CgPknox	EKC25229
	CgMeis	EKC24486
	CgIrx1	EKC23960
	CgIrx2	EKC30856
	CgIrx3	EKC33653
	CgIrx4	EKC34186
	CgTgif	EKC28725
	CgMkx	XP_011415687.1
	CgTALE2	EKC19536
	CgTALE5	EKC18152
	Lottia gigantea
	LgPbx	XP_009044535
	LgPknox	XP_009049380
	LgMeis	XP_009057308
	LgIrxA	XP_009066395
	LgIrxB	XP_009066396
	LgIrxC	XP_009066397
	LgIrxD	XP_009066404
	LgTgif	XP_009060953
	LgMkx	XP_009047063
	LgTALE2	XP_009046256
	Mytilisepta virgata
	MvPbx	c131771_g2_i1	This study
	MvPknox	c129412_g1_i1	This study
	MvMeis	c119851_g1_i1	This study
	MvIrx1	c74635_g1_i1	This study
	MvIrx2	c121216_g1_i1	This study
	MvIrx3	c107233_g1_i1	This study
	MvIrx4	c91775_g1_i1	This study
	MvIrx5	c111733_g1_i1	This study
	MvTgif	c128592_g1_i1	This study
	MvMkx	c96225_g1_i2	This study
	MvTALE2	c129659_g1_i1	This study
	Capitella teleta
	CtPbxB	ELT89860
	CtPknox	ELU05786
	CtMeis	ELT94055
	CtIrxA	ELU00106
	CtIrxB	ELU00101
	CtIrxC	ELU00107
	CtTgifA	ELU04462
	CtTgifB	ELU11429
	CtMkx	ELU02094
	CtTALE2	ELU07975
	CtTALEHD34	ELU05247
	CtTALEHD37	ELU18157
	CtTALEHD39	ELT88766
	CtTALEHD21	218060	[5]
	CtTALEHD22/23	146328	[5]
	CtTALEHD27	ELU17398.1
	CtTALEHD28	ELU05932.1
	CtTALEHD31	ELT97536.1
	CtTALEHD32	ELU07493.1
	CtTALEHD35	ELT95263.1
	CtTALEHD40	scaffold_1112: 24727-24915	[5]
	CtTALEHD41	128678	[5]
	CtTALEHD42	scaffold_223:179253-179441	[5]
	CtTALEHD43	scaffold_393:170993-171181	[5]
	CtTALEHD44	205893	[5]
	Adineta vaga
	AvPbxA	GSADVT00041022001	[6]
	AvPbxB	GSADVT00048394001	[6]
	AvPbxC	GSADVT00045834001	[6]
	AvPbxD	GSADVT00032597001	[6]
	AvPbxE	GSADVT00039374001	[6]
	AvPknox	GSADVT00004452001	[6]
	AvMeisA	GSADVT00031107001	[6]
	AvMeisB	GSADVT00015216001	[6]
	AvMeisC	GSADVT00031530001	[6]
	AvMeisD	GSADVT00007292001	[6] C-terminus sequence were considered to be an intron sequence and were removed manually.
	AvMeisE	GSADVT00047911001	[6]
	AvMeisF	GSADVT00006778001	[6]
	AvIrxA	GSADVT00011498001	[6]
	AvIrxB	GSADVT00017347001	[6]
	AvIrxC	GSADVT00057761001	[6]
	AvIrxD	GSADVT00043920001	[6]
	AvTgifA	GSADVT00034487001	[6]
	AvTgifB	GSADVT00001273001	[6]
	AvTgifC	GSADVT00043055001	[6]
	AvTALEHD1	GSADVT00003165001	[6]
	AvTALEHD2	GSADVT00003163001	[6]
	AvTALEHD3	GSADVT00063166001	[6]
	AvTALEHD4	GSADVT00063165001	[6]
	AvTALEHD5	GSADVT00017959001	[6]
	AvTALEHD6	GSADVT00017957001	[6]
	Drosophila melanogaster
	DmExd	CAA79313.1
	DmHth	NP_476576.1
	DmAchi	NP_725182.1
	DmVis	NP_523714.2
	DmAra	CAA64486.1
	DmMirr	AAB53640.1
	Caenorhabditis elegans
	CeIrx	NP_492533.1
	Ceh20	AAC46471.1
	Ceh40	CAA92154.1
	Ceh60	CCD64582.2
	CeUnc62	NP_001024169.1
	Branchiostoma floridae
	BfPbx	XP_035684873.1
	BfPknox	XP_035671179.1
	BfMeis	XP_035682366.1
	BfIrxA	ACI49802.1
	BfIrxB	ACF10239.1
	BfIrxC	ACF10241.1
	BfTgif	XP_035674167.1
	BfMkx	XP_035662099.1
	BfAtale	86186	[7]
	Strongylocentrotus purpuratus
	SpPbx	XP_030853236.1
	SpPknox	XP_030833329.1
	SpMeis	XP_030854524.1
	SpIrxA	NP_001123285.1
	SpTgif	XP_780940.2
	SpMkx	XP_011678927.2

## Sheet: TableS2 (3) SPILE A_C survey
SPILE A/C clade genes
Mytilus coruscus
Gene Name (Accession number or Gene ID)	Homeodomain location	Note, Reference
CAC5369192.1	CACVKT020001575.1: 217809-217621
CAC5369191.1	CACVKT020001575.1: 201759-201571
CAC5395097.1	CACVKT020005429.1: 258066-257878
CAC5395096.1	CACVKT020005429.1: 248855-248667
CAC5388859.1	CACVKT020004265.1: 2803188-2803000
CAC5388860.1	CACVKT020004265.1: 2805992-2805804
CAC5397180.1	CACVKT020005666.1: 737141-736953
CAC5380989.1	CACVKT020002956.1:1333339-1333527
CAC5423386.1	CACVKT020009786.1: 321415-321251
CAC5423385.1	CACVKT020009786.1: 315727-315539
Crassostrea virginica
Gene Name (Accession number or Gene ID)	Homeodomain location	Note, Reference
XP_022299812.1	NC_035787.1: 59301360-59301172
NC_035787.1_59295089-59294901	NC_035787.1: 59295089-59294901
NC_035787.1_59289655-59289843	NC_035787.1: 59289655-59289843
NC_035787.1_55464069-55464257	NC_035787.1: 55464069-55464257
NC_035787.1_55469456-55469268	NC_035787.1: 55469456-55469268
XP_022300990.1	NC_035787.1: 55477402-55477214
XP_022302805.1	NC_035787.1: 55483483-55483295
NC_035785.1_8560261-8560449	NC_035785.1:8560261-8560449
NC_035785.1_10751811-10751999	NC_035785.1:10751811-10751999
NC_035780.1:2571348-2571515	NC_035780.1:2571348-2571515
NC_035780.1_2578635-2578823	NC_035780.1:2578635-2578823
NC_035782.1_40829847-40829659	NC_035782.1_40829847-40829659
Mizuhopecten yessoensis
Gene Name (Accession number or Gene ID)	Homeodomain location	Note, Reference
XP_021369004.1/XP_021369005.1	NW_018408528.1: 516026-516214	XP_021369004.1 and XP_021369005.1 are different isoform from one gene
NW_018408528.1_504212-504400	NW_018408528.1: 504212-504400
XP_021357151.1	NW_018406777.1: 438184-437996
NW_018406777.1_389495-389683	NW_018406777.1: 389495-389683
Pecten maximus
Gene Name (Accession number or Gene ID)	Homeodomain location	Note, Reference
g150567.t1	HiC_scaffold_3_arrow_ctg1: 36142469-36142281	[11]
g150571.t1	HiC_scaffold_3_arrow_ctg1: 36152372-36152184	[11]
g83891.t1	HiC_scaffold_17_arrow_ctg1: 21103543-21103731	[11]
g83892.t1	HiC_scaffold_17_arrow_ctg1: 21107896-21108084	[11]
g83893.t1	HiC_scaffold_17_arrow_ctg1: 21113481-21113669	[11]
g83894.t1	HiC_scaffold_17_arrow_ctg1: 21117405-21117593	[11]
Acanthopleura granulata
Gene Name (Accession number or Gene ID)	Homeodomain location	Note, Reference
model.g28683.t1	Scaffold_505:1267971-1267783	[12]
model.g28672.t1	Scaffold_505:1184704-1184555	[12] The three amino acid residues at the C-terminus were considered to be an intron sequence and were removed manually.
Scaffold_505: 1260489-1260301	Scaffold_505: 1260489-1260301	[12]
Scaffold_505: 1262986-1262798	Scaffold_505: 1262986-1262798	[12]
Scaffold_505: 1265482-1265294	Scaffold_505: 1265482-1265294	[12]
Scaffold_505: 1270468-1270280	Scaffold_505: 1270468-1270280	[12]
Scaffold_505: 1272965-1272777	Scaffold_505: 1272965-1272777	[12]
Haliotis discus hannai
Gene Name (Accession number or Gene ID)	Homeodomain location	Note, Reference
HDSC07248CG00010	HDSC07248: 14505-14693	[13]
HDSC07248CG00020	HDSC07248: 17756-17944	[13]
HDSC07248:5470-5658	HDSC07248: 5470-5658	[13]
HDSC07248:11093-11281	HDSC07248 11093-11281	[13]
HDSC00981CG00040	HDSC00981: 227547-227735	[13]
HDSC00981CG00050	HDSC00981: 234624-234812	[13]
HDSC00981CG00080	HDSC00981: 291916-291728	[13]
HDSC00981_298461-298625	HDSC00981_298461-298625	[13]
Chrysomallon squamiferum
Gene Name (Accession number or Gene ID)	Homeodomain location	Note, Reference
Csqv2.0_6635_5.98	chr1: 7841915-7841727	[14]
Csqv2.0_7707_5.74	chr2: 20300185-20299997	[14] Based on the results of blast analysis, the N-terminal 15 amino acids were extracted from the genome sequence.
Csqv2.0_7707_6.22	chr2: 20217141-20217329	[14]
Gigantopelta aegis
Gene Name (Accession number or Gene ID)	Homeodomain location	Note, Reference
Chr14_48671759-48671947	Chr14:48671759-48671947	[15]
Chr4_14435220-14435408	Chr4:14435220-14435408	[15]
Other TALE/SPILE genes
Mytilus coruscus
Gene Name (Accession number or Gene ID)	Note
CACVKT020001575.1: 162979-163122	homeodomain partial ( < 50AA), excluded from analysis
CAC5407890.1	homeodomain partial ( < 50AA), excluded from analysis
CACVKT020000588.1:793523-793362	B-clade
CAC5404865.1	D-clade
Crassostrea virginica
Gene Name (Accession number or Gene ID)	Note
XP_022344456.1	D-clade The nucleotide sequence of XP_22344456.1 is 99% identical to that of NC_35784.1: 6834576 -6833674.
NC_035784.1:6834072-6833884
NC_035783.1: 195242-195433	E-clade The nucleotide sequence is 99% identical
NC_035783.1: 58597230-58597063
NC_035787.1_56246472-56246305	B-clade
Mizuhopecten yessoensis
Gene Name (Accession number or Gene ID)	Note
XP_021352393.1	D-clade
NW_018404672.1:373926-374114	B-clade
Pecten maximus
Gene Name (Accession number or Gene ID)	Note
g142633.t1/HiC_scaffold_3972_arrow_ctg1:2049-2219 XP_033730958.1	B-clade g142633 .t1 is partila gene model replaced by corrected gene model XP _ 33730958.1, which include both g142633.t1 and HiC_scaffold_3972_arrow_ctg1:2049-2219.
g202176_t1	B-clade
g59769_t1	D-clade
Acanthopleura granulata
Gene Name (Accession number or Gene ID)	Note
model.g15616.t1	E-clade (BP<50)
model.g23230.t1	B-clade
model.g28720.t1	D-clade (BP<50)
Haliotis discus hannai
Gene Name (Accession number or Gene ID)	Note
HDSC00399CG00050	D-clade (BP<50)
HDSC04602:60594-60752	E-clade (BP<50)
HDSC05020CG00040	B-clade
(HDSC06915CG00050)	A/C-clade genes, but excluded from analysis 100 % identity to nucleotide sequence of homeodomain of HDSC00981CG00080 and Hdh_HDSC00981_298464-298622 probably allele of genes in HDSC00981
(HDSC06915CG00020)	A/C-clade genes, but excluded from analysis 97.5 % identity to nucleotide sequence of homeodomain of HDSC00981CG00080 and Hdh_HDSC00981_298464-298622 probably allele of genes in HDSC00981
(HDSC18304: 23079-22891)	A/C-clade homeodomains, but excluded from analysis 100 % identity to nucleotide sequence of homeodomain of HDSC07248CG00010, HDSC07248CG00020, HDSC07248:5470-5658 and HDSC07248:11093-11281 probably allele of HDSC07248 genes
(HDSC18304: 26335-26147)
(HDSC22874: 2516-2704)
(HDSC22874: 5763-5951)
(HDSC22874: 9019-9207)
(HDSC22874: 12274-12462)
Chrysomallon squamiferum
Gene Name (Accession number or Gene ID)	Note
Csqv2.0_2487_12.29	E-clade (BP<50)
Csqv2.0_6373_3.1	Pbx
Cs_chr2_20706723-20706556	D-clade
Cs_chr6:5455415-5455585	B-clade
Gigantopelta aegis
Gene Name (Accession number or Gene ID)	Note
ctg105-1.2-1	Pbx
ctg375-2.7-1	D-clade
Chr4_33555189-33555377	E-clade (BP<50)

## Sheet: TableS2 (4) Used Database
	Ref. number	Species name	Database filename	URL	References
	1	Lottia gigantea	Lotgi1_GeneModels_AllModels_20070424_aa.fasta, Lotgi1_assembly_scaffolds.fasta	https://mycocosm.jgi.doe.gov/Lotgi1/Lotgi1.home.html	Simakov et al., 2013
	2	Crassostrea gigas	oyster.v9.glean.final.rename.gff.pep	http://gigadb.org/dataset/100030	Zhang et al., 2012
	3	Pinctada fucata	pfu_aug2.0.AA.fasta	http://marinegenomics.oist.jp/pearl/viewer/info?project_id=36	Takeuchi et al., 2016
	4	Pinctada fucata	pfu_aug1.0_Pall.fasta	https://marinegenomics.oist.jp/pearl/viewer/info?project_id=20	Takeuchi et al., 2012
	5	Capitella teleta	allModels.aa.fasta Capitella_spI.fasta	https://mycocosm.jgi.doe.gov/Capca1/Capca1.home.html	Simakov et al., 2013
	6	Adineta vaga	Adineta_vaga.v2.pep.fa	http://www.genoscope.cns.fr/adineta/data/	Flot et al., 2013
	7	Branchiostoma floridae	proteins.Brafl1.fasta	https://mycocosm.jgi.doe.gov/Brafl1/Brafl1.home.html	Putnam et al., 2008
	8	Mytilus coruscus	GCA_011752425.2_MCOR1.1_protein.faa GCA_011752425.2_MCOR1.1_genomic.fna	https://www.ncbi.nlm.nih.gov/genome/33766	Li et al., 2020
	9	Crassostrea virginica	GCF_002022765.2_C_virginica-3.0_protein.faa GCF_002022765.2_C_virginica-3.0_genomic.fna	https://www.ncbi.nlm.nih.gov/genome/398	Gómez-Chiarri et al., 2015
	10	Mizuhopecten	GCF_002113885.1_ASM211388v2_genomic.fna GCF_002113885.1_ASM211388v2_protein.faa	https://www.ncbi.nlm.nih.gov/genome/12193	Wang et al., 2017
	11	Pecten maximus	Pecten_maximus_high_confidence_peptides.fa PecMax_softmasked_genome.fa	http://gigadb.org/dataset/view/id/100726	Kenny et al., 2020
	12	Acanthopleura granulata	Acanthopleura_granulata-80Ktranscripts.fas Acanthopleura_granulata-scaffolds.fas	https://doi.org/10.5061/dryad.wstqjq2k9	Varney et al., 2021
	13	Haliotis discus hannai	Haliotis_protein.fa Haliotis.fa	http://gigadb.org/dataset/100281	Nam et al., 2017
	14	Gigantopelta aegis	Gae_Host_pep.fa Gae_Host_genome.fa	https://doi.org/10.6084/m9.figshare.13317932.v1	Lan et al., 2021
	15	Chrysomallon squamiferum	Csq_v2.0.maker.proteins.fasta Csq_v2.0.fasta	https://datadryad.org/stash/dataset/doi:10.5061/dryad.w6m905qns	Sun et al. 2021
	Reference
	1, 5	Simakov O, Marletaz F, Cho S-J, Edsinger-Gonzales E, Havlak P, Hellsten U, et al. Insights into bilaterian evolution from three spiralian genomes. Nature. 2013;493:526–31.
	2	Zhang G, Fang X, Guo X, Li L, Luo R, Xu F, et al. The oyster genome reveals stress adaptation and complexity of shell formation. Nature. 2012;490:49–54.
	3	Takeuchi T, Koyanagi R, Gyoja F, Kanda M, Hisata K, Fujie M, et al. Bivalve-specific gene expansion in the pearl oyster genome: implications of adaptation to a sessile lifestyle. Zoological Lett. 2016;2:3.
	4	Takeuchi T, Kawashima T, Koyanagi R, Gyoja F, Tanaka M, Ikuta T, et al. Draft Genome of the Pearl Oyster Pinctada fucata: A Platform for Understanding Bivalve Biology. DNA Research. 2012;19:117–30.
	6	Flot J-F, Hespeels B, Li X, Noel B, Arkhipova I, Danchin EGJ, et al. Genomic evidence for ameiotic evolution in the bdelloid rotifer Adineta vaga. Nature. 2013;500:453–7.
	7	Putnam NH, Butts T, Ferrier DEK, Furlong RF, Hellsten U, Kawashima T, et al. The amphioxus genome and the evolution of the chordate karyotype. Nature. 2008;453:1064–71.
	8	Li R, Zhang W, Lu J, Zhang Z, Mu C, Song W, et al. The Whole-Genome Sequencing and Hybrid Assembly of Mytilus coruscus. Front Genet. 2020;11:440.
	9	Gómez-Chiarri M, Warren WC, Guo X, Proestou D. Developing tools for the study of molluscan immunity: The sequencing of the genome of the eastern oyster, Crassostrea virginica. Fish Shellfish Immunol. 2015;46:2–4.
	10	Wang S, Zhang J, Jiao W, Li J, Xun X, Sun Y, et al. Scallop genome provides insights into evolution of bilaterian karyotype and development. Nat Ecol Evol. 2017;1:0120.
	11	Kenny NJ, McCarthy SA, Dudchenko O, James K, Betteridge E, Corton C, et al. The gene-rich genome of the scallop Pecten maximus. GigaScience. 2020;9:giaa037.
	12	Varney RM, Speiser DI, McDougall C, Degnan BM, Kocot KM. The Iron-Responsive Genome of the Chiton Acanthopleura granulata. Genome Biol Evol 2021;13:evaa263.
	13	Genome sequence of pacific abalone (Haliotis discus hannai): the first draft genome in family Haliotidae. GigaScience. 2017;6:gix014.
	14	Lan Y, Sun J, Chen C, Sun Y, Zhou Y, Yang Y, et al. Hologenome analysis reveals dual symbiosis in the deep-sea hydrothermal vent snail Gigantopelta aegis. Nat Commun. 2021;12:1165.
	15	Sun J, Li R, Chen C, Sigwart JD, Kocot KM. Benchmarking Oxford Nanopore read assemblers for high-quality molluscan genomes. Phil Trans R Soc B. 2021;376:20200160.

## Sheet: TableS3
	TableS3 Primers for gene isolation
	Gene Name	Primer Name	Sequence
	MvSPILE1	F	TTACACAAACTTTCTGCTCATCCAATGT
		R	TAGCAAAATTCCGACAAAACAAATAAGG
	MvSPILE2	F	AACATGTCAAAGACCAGAGTAAGCCTTC
		R	ACAAATCTTCACAGTTCACAGCCATTTA
	MvSPILE3	F	GCAGTTAAGAAAAACTCTTCATCATGTTCG
		T3+R	ATTAACCCTCACTAAAGGGACGCCTGCTCTCTCTGAACAC
	MvSPILE4	F	GTTTTTGTCACCCTCCATGCTTCTGCT
		T3+R	ATTAACCCTCACTAAAGGGAACATCTTTTTCTCGACTGGT
	MvSPILE5	F	CCAGAAGTCTAGGTGAAATCGTACACAA
		R *	TATTCCGGAAACTTCTCGAGGAAATAGT
	MvSPILE6	F	CAATCCAGGACATACCAGTAAATGATGA
		R	ACCATTTCTTGACCTGCTCTATGTTGAT
	MvSPILE7	F *	TATCATCATCACCTGCTAAGTCACCATT
		R *	AACCATTTCTTTACCTGTTGTTCTTGGA
	MvSPILE8	F **	TGACTGATTTTCTTGACTTCCTGTTGTC
		R	GGTATGGATGATCGATGTTACACTGGTA
	MvSPILE9	F	CCCCCTGTTCCAATAAATACCCCATCTCCT
		F2-nest	TCTCCTCAATTTTCAAATCAGTTTTCATTC
		T3+R	ATTAACCCTCACTAAAGGGAGAATAACAAGGTATAGCACT
	MvSPILE10	F	TACGATGATGACATCCAGTGCTTAAACT
		R	TCTCTTGTTGGCAAACCATTTCTTTACT
	MvSPILE11	F	CTCCATTACCGATTGAAATAACCAGAAC
		R	GCACAATAAAACAAAAAGGATCAATTTCA
	MvSPILE12	F	TTTAAATAAAGCTGCTCGGATAGACCAA
		R	TGTATTACCTCTTAGTCGCTGAGTGTCG
	*	Because the primer was designed using a preliminary version of the assembled sequence, 1-base mismatch is included for the gene model.
	**	c132487_g1_i1 (partial gene model of MvSPILE8) was used for designing this primer.
