# Supplementary material for: Duplication of spiralian-specific TALE genes and evolution of the blastomere specification mechanism in the bivalve lineage
Source: EvoDevo. 2021 Oct 18;12:11. doi: 10.1186/s13227-021-00181-2 (PMC8524836; doi:10.1186/s13227-021-00181-2)
Supplement: Supplementary file 3 — Additional file 3. Dataset S1 Sequences of TALE genes from mussel transcriptome assembly. [file 13227_2021_181_MOESM3_ESM.fasta]

>MvTgif_c128592_g1_i1
GTCGCGCGCTTGTCAAAATTTAACACGAGGTAAACGAAATAGGGAAGCGTTGTTGAAAGTGTGGTATTCTTATAATTTGAGTGGAATTACAATCTTTTAATCAGAAGGAAAATGACTGACAGTTTGAAGATGAAAAGAACCAAAGATCTCAAGTTTTTGAGACCATGGGAGAATGACTACGATTCAGAAGACAGACGAAAATATTCTATTGGTTTGCAGAATGACAACAGAAAAAGGAGAGGAAATTTACCCAAAGAAGCTGTCCGTGTTCTAAAAGGATGGTTGTATGAACATAGATACAATGCTTATCCATCAGACCAAGAGAAGGTTTATTTATCCAATGCAACAAATTTAACAGTTCTTCAAGTGTGTAATTGGTTCATTAATGCAAGACGAAGAATCCTCCCAGAAATGATCAAGAAAGATGGTCAGGATCCGTTACAGTATACCATCACAAGAAAACATAAACAATCTCTGCTAGACTGTGTTACCTTCTCATCGGATCAAGGCCAAGGCCACTCACCAAATCATCATTCACAAGATAGCATTTCAGGATCTCCTGCCAGGGTACCATCTGAAACCGATGGCTATGTTTCAGACTTTGAAGCCTCATCCAGTGACTTTTTCTCAGAATCTGAATCATCTGATCAGGGTGACATTCCAGCTGCAAAATTGCCAAGGCTGAGTTATGCACCGGTACAAAGACATAATCATTATGATGACAATTTATGGCAGACAAGTCCAGTCGATTTGTCCACCAATAAATCCAAGAATAATAGAACAAGTTCAGACTTCAATTCATTTTTCTTGTTGGTAGATGTAGCCATTAGTCAGATGGAGAAAAAAGATGAGTCCTCTGGATCAGAATCGTCAACAGTTTCAAATTCATCAGTGTGATACATGTATATCAGATGGAAAAAAGTTTTAAATTCTTACATGTATGTAAAACTCGTTAAGTTTGAAGGAGAGTTTTTCCATAACATTTTAACTAAATGTGTTTCCACAATGAACCGTTTCCTGTGTTTTTGTTTTATGATGTCTTTTTTTTCTATTTTTCTAAGTGACATTTACCAGTTTAATATTACAAGGACACCACAAGACATTTAAACTTTATACAGGTAATATTTACCTATGCTGTCAAAGGTAATCCTTTGATAAACATGTTTTCCCGCTCATATATTTTAACAGAACTTGTGTATTGTTATTATGATTCGCTTGTTATGATTGGTTACTGAGAGTTCATAACCTGTTACCTTTGACAAAGAGGAAGGTAGTGAATCGTTGTTATATGATATAGATTTTACAAGGGAGTTAGTTATTACACATGTAGTGTTATGATGGAAATTAAATAATATTTACTGTTGGACATTTTAAAGCATGTATATGAAGTCTGTAAATTTTACTATGTTAAATACCTCTGAATA
>MvMkx_c96225_g1_i2
GGAATACGTCTATTGGTACAGTAAAATTTCTATGGGATATATTTAAACTAAACACATGCATTAAGCCGGCTTGTCTCCCAAATCATTTACAACATATTTTTGGGAGAATAAACATAACTGTTTACAATGTTAATCTGATAATATTATTTTTAAACAACACTTGTTTATAGATAAATGATTGTGATATATGTTAATTAATGGATCGATGCGACGGAACAGTCAGGGAAAAAATTTACAACAAATCAGAAAGTGATCTCAAAATCGGATTTACGCGAAACCAAAATATGGAAAATAATAGAACTAGTACGGAAAATTTAACGTCCGCTCGTAACTTGCGGACACGCACACACAGAAAAGTTTATCCAATCAAAGTGCGGCAGAAACGACAGACTATGCAGAACATGACGAGACCATTAAAACAGTGGTTATGTAGAAATAGAAACAATCCTTATCCCAGTAAACAGGACAAAGAAATCCTATGTAATTTATCTTGCATGTCTCTTACGCAAGTTTCCAACTGGTTTGCTAACGCAAGACGGAGGCTGAAGAATACCGTCAAAGGAGAGGATTTCAGTTGGTCTTCACGTGTTAAATTGTACAACAGTCATGTGGCAGGAAACGCAGAACTCCTCAGTGTTAGTTCCGACGACAGTATATTTGAGTCCGACGACAATACAGAAGATGGTCGCCAGATTCCAAAGGACAAACAAGATGAACAAAGTGAACCAATGGAGGACGTCGTGCCATCTCGATCTCAAACGCCAACAAGGAGCCCCTTGCTCGACAAATTTGGACATGACTTTATAGGGCCTCTTAAAACGCAGCACGAACCAGGATCTCAAAATAAATTTAAACAAACTATATTACAAAGATATCTGAGTGATACCTATGGCCATCATTCAGGTCATGCGCAAAGTAACCTTGAAATGGACGTTTCGGCTTTTACAAAAACACGATCCAGACGACCTTCCGGATCAATAGGATCACGTGATTATGAAGAAATGTCTACTTCGTCAGGGGTGTCGCTGAATGATAGTTATAGTTATTCTTTTATGGATGACAATGCTGATGACCTAGAATCAGCGGCAAGGCGCAGGCGCATCTCAGGGGATATTCATGGCAGGAATCAAGACGATATTCACTTGAAGGAAATAAGTGCTGTTATGGCATTGACCTCCCTCGCAAGATCTCGTAGATACCCTTATATGTAGTCACGTGATTAACCTCCATGTTAAATGCATTCCAGATGCATCTGTGCCTATGTTAAAGGAGGATTTACTGTTCTTTCTTGTTTTCACGTTAAAGGAACTGCAGGGAAAGTGTTTAAAATGTTTAGATTTTATTTTTAATGTTATTGTCAACGCATTTTAAGCATGCGCAGTGAATGTTGTTTTGAAAATAGAAGTGTGTGAATGATTGATGATGGTTTGTAAGGGAATGGAATAAAATTTTTATTGTTATAGCG
>MvTALE2_c129659_g1_i1
CCGGAATCCGGAGTTGTTGCTGAAATTACGTCACTGGGTGCATTTCACCGCCATCTTTGAAAACAGACTGAAGAAGTGTTTTACCTTAGCAAAATTTTAGACGATAAGAATGTAAATCAAAGGAACTGGAGACAAGCACAAAAAGAAAAGGGGTAAAAGATGGCGGCCAGAATAAAGATAGAGCCCCTGCCGATGGATAGATACTCACCGCTCACTATAAATGTCAATGCTATGGACGATGACAAAGTTCAGAAACAGCTACTGAAAAGAGAAAGAGAAAGAGAAAGTAGAAGTGACAAATTTCATCTAATGGAGTACAGACAGGCTCCTACGAGCCCTGGGGCATCTAGCATCCACTCCCAGGATGATGTGGATAACCACGATATCCTGGCATCACCTCCAGCCTCACCTCCTCCTCTCAAACAAGATATGGACGATGACCGATTGCCAAATGAACTGTTGGAGGAAATTTGTGAAGACATTGGTATGAAAGAGGGGATGGAACTTGATTTTGTGGAGTTTCTCATGGAGCAGGATATGGTTGATCCACATATGTATATGACACCTGAAGCAATAAAAAACACATTAGCAACTGTCAGCTCAGCTCCTTGTTCAGTGCCAAGTACTGTGACTTTCGCAATACCTTCAAACAAAACAACATTTAGTGCTGAAATTTCAAACCGTGCAAAGACATGTGGAAGTCCCACCACAACATATTCTCAAGCTTCGAGTACAAATGGAACGGTGGCCACTTCTAGTGGATCTAGTAGTCCAGTAGCTAAGAGATTCCATGTGTCCACATCTGGACCCTCGAGTCCAGTTCGTACCAAACCGCCAATTGAAGTGTTTAAAGCTCCACCTACCCCTCCAACTCCACGACGGCCGTCTTCAAATTCTCAAAGTATTGCATCCCCAAGTATATCAAGTACTCAAGGTCCATTTTCTCCACAACAGCCTTCTACATCTACTCCTCAGAAACAGCCTCCTCCATACAGCCAAGCAACGTCACAAAATCAGATTGCTCAGAAATGCATGCAACGAGGCAGCATGTCTTCTTCCGGTGGGTATAACTATCAGAGACTGGGTCGTCCAGCACCACCAAATGTTAATGTACAAAATATGCAACAACAGCAGTGGCCTGGAAAAAATCAACAAAATCACATGATGTCACAGCCAAATCAGAATCAGTCATGCGCCATGAATGGAAACATGCGTTATCCTCCACAAACACAACAGTATTCAAGACACAGGGAATCCCCTATGGACAATGGCTATTTTTCAGCCGACACGGGAAGTGTGAGAAGTTACGGTTCTGTACCTTCTACTATGTCATCAGCCTCTGCTTCATCATCTATGACAGCTATACACCGTTCAGCATCATTACCTGATCAGAAAAATGTTCACTTTGTTGATGATCGGGATCGTCCTGTATTACAACAACAGCATTCGATAGATGGACTGGGTGGATACAATCCATATGATACTAATATACCAGACTGTGATTTAATAGAAAACCAAAGAAATTTACCGTCCAAAATTTTACCACGTTTATCTTCAAATATGAAACCTGACATTGCTCCTTATAATGTGAATTATCCGAGGGGTAGTAATAGCCGGCCAGGTAGCGGGGATAACCCCATGGCCCCTCCCCAGCATTTTGACTATACTCATAATAAAGGAGGAGATTTGTTTGATGTGGACAATAATCAGAATAATATGTTTGTAAATAATTATAATGGATCTATGCAAAATCATAATCTTCAACAGCCTGACTTTTCATCGTGTTCTGGTAGCACGCCCATGGGTATGCAGCCATTAAGACATTTCGATGAACCAAATTCTTGCAATATGCAAATGAATTCTCAACAACAAATGTATGGACCTATGCATAGGAATAAAAGTTATAAACAAAATGAAATGGACAATATTAACTTCTGTGATAATCAATTTGGGCCCCAGCAAGGGCAAAATATGAACAATAGTTGTAGTATGATGAATGCAGGGCCTAAAATGATGGGTACCCCACATGGTCCCCCTCAGGGTGGCATGATGGGACAAAACTGTAATCCCGGTTACCAGGATGAATTTGGGCAACAGCAAATGCCACGACAAATGCAAATGAATGGTCAATCAACTCATATGATGCGGCAAGGAAGTATGGGTAATGAATTTGACCAATCTCAGTTTGATCGTTTACAAGGTGCTAATATGAACAATGGAATGTATCCTCCCAATTCACAACAAAACAATAGTGCTCAGAATATGTGTCAACCTAACTGGGGTGGTTCAGCACCCCAGACACCTCAGCCACAGCCAGGCATGCATCCGAAAGGCTCACATCCTGGAATGTCTGGACTGACAATGCCCGGCATGCAAACGCCAGGTCCAAATCCAATGCAGGGTGGTGGACCGACAATGCCTTGTACTATACCAAACTGTCAAAGTTGTAAGACAGGTTCGCCTCACCGTCCACCAATGTTGTCGTCACAACAAAGTTTTATACAGCATTTAATAACTGATCGTTCTAGTGCCTTCAGATCACACCCGTTGTTCCCATTATTGCGTGACTTAATTATAGCTGATATGAATTTTGCGTCGCCGCAGTTTCCATATCAGTTGATAAGTAATCTACCGGCAGATTTCGACAAACTGTTACAGAACTTTTTACAGCGTAACCCTCCTTCAGGACAGTATCAAAATAATTATGCAGTGGAAAGTGTAATCATGGATGCCTTAAAATACGCTCATCATTGTTTAATTGAAAAAATTCGTTCTCGGCAGGATCAAGATAAGCATACGAAGAGTACATCAAAATCTTTAAGTGCAATCGAAGAGTTCTGTGAAAAGTTTGACAGATCAGTTCGAAACAGTGTAGTAAAGCCTGCAACATTCCAGGTACCAAATTCACAGAATCAAGTAACAACAACTATGGGAGGTGGTCCCATGCCACCAGGGATGACTCCACAGATGGATACGCCTACCAAAGATTCAAAATATATGGACAGTCTGATGATGCAGAGTGGTATGTTTGCGTCTCCATTAGCCAAGAAGAATTTGGAAATGTCAGCATTTGGTGGTCAATTCAAGTCTTTGAAGGATCTCTCCGATTTCAATGACAGTGGCAGCTTGGTTAGCAGTAGTAGTAACCATGGTAACAAATCAGAATCTAAGAAACATCCTAGTCTACCAAAAGAGGCAGTAGCTATCATGTTGGATTGGCTGAGACAACACAAGGACAACCCATACCCCAACGATGACGAGAAGGCCATGTTAATTAAACAAACTGGACTCACAATTAACCAAATTAATTACTGGTTTACCAATGCTAGACGAAGAATTTTACCAAAATGGGCACAACAGTGTAAATAGGTACCGTCCATAATAGGTTATTATATCGAAAGTCCTGAATCTGGAAGGTCACATAATGTGGTGCTTAACAACACAGGATGTTAGTAATGGGAGACAACTCTTTGAAATTTAGACTTTTTATGCAATGAAAAGGTTGTTATTTATTATGATATTTCTACAAATTTATTTAAGAATTTTAACCACCTTGGGTAATGGTTATATATTTTTTCAAACAAGTATTTTTTTATAAGGATTTTTCAAAGTAGCTGTTGTGTCACCTTGCCTTAGATTTTAATTTAAAAAATCATGTGAAAACAAGCATGCAGTCAAACTGCTGGATCATTTTTCTGACTTATATAGGCAAAGGAGTTCAAAAAGGTATATATTTATCTTTAAAAATGGAAAAAACAAAATTTAAGGGAGTCAAGCTTTTGTGTAATTTTTTAATAAAGGGAGATAAGCGAGCCTGAAAATTTTCAGCTGGTTCCCTGTACAGTATTTATATAAATATGGTTAGTGCTGTAACAAGTGGTTGTAAAAACCTACTTGATAAAATTGATGCATTCGTGGTCAGTTGACTATGCATTTTGTGAATTTTGATTTAATTTATTTTTGTACTTATTGTCCAAAGGACACGGCGAGTAGTAATTACAAGACAGTTACCAAGGAAACTGTCTAAAAAATGTGCATAATTGTAATTTTTTCTATCAATGAAATTGCTGTGGTACATATCTTGTGGAATGTTTGAAATGGCTGGAGTGTGTCAAGGGGAGACAATTCCATGTATTTGTAAGGGTAAATGTGGTTGTTTGACCTCAGGGAGGTATAAGTTGTTACTTTCTCTCCCATTTAAAGAGAATGGACTCTCCCATCCTTTGATCAAGATCAAGGACAGAAATTGAAATAGGTAACATAGCATTCATCATGTAAATATAAAACAGTTAGTGCCTTTTACACAACTTGTACAAATGTTTTGTTTTTGTATAATTATGTACATAATTAAAATATTATTAAGTAGTTATCTTTTTTTAGAATTTAATTGGAGTTTGTGACTGTGAAAGTTACAAATGTTTGTTTATGTTTTTATTTAAGTGTCTTATTTGTGTAAAAATCAGGTCACATTTATTGCTAAAGGTATTCAGTTTGACAGGTGGTAATGGATTTAAATAAAACAGTTCCATATCAAAGATAATCAAAGAGTATTTGTTTGAAATTTGTATGTTTGCTTGTTAAAAGTGTCTTTAAATTTTTTAGATTTAAAAAGGTCTTGTTTTCTATAGCTAGTTGTATTTTTGAAAAAATATATTTATTTTCTTTATAGATTTCTGAAATTGGGACAAATAAAGTATGACTTTATATGTAAGATGGGGGAATTACAGGTTATTATTCTTAAGAAATTGGCAATATTTGTTACCTGATTGGTATATTTTTTGTCATGTGATGAGAAAATAAAAATAAGTGTGATGATCATGTGATCAGAGAAATTTTTATACATGGTAACAGTTTTATGGTGCATGCACTAGGCTATATAATGGCATCTTCTTTTATATTCATGGATGTATTTATCAATGTATACAGAATGATGCAAAGAATGTTATATATGTTAGTCTGTGTGGCTGTTTGTGTTTGTGTCAAATTTTCTATAATACTCTTTTCTTTTTACTTTCATGTCCATCAATTTCAATTTTATAGGTTGTGCAATTTTAATTATTTTTCTAGAGCCCAGTCTGACCAAATTGAAAAAATTGAGAAAATCTGAAAAAATGCTGTAAATTATAAAAATGGTGATTTTTTACAGTTTCCAAATAGAAACAATCATAAATTCATCAAAATGCAAATTAGAAGAAATCATTTCACTTTGCAAGCCAATTCCTTGATTTAAAACTCATGTATGTGGAAATTATATTGGGTAATAGGTACAAATATTATCTTTTTTAAAATACATAAAGTTCAGATTTTTAAAGGCTTTTGATATTATTTAAACATTTTTAGTACTATCAAGCCAGTATTAGTCACAAATGTTTAATGGTCAGTGAGTGAGTTCATTGAGATTGAGAATTTGGTATGATTTGTGATTGAGAAACAGGAGATAGTTATCTCCCTTTACAAACTTTCATATGGGAGGCAGTGAAAATCTAATGCAATATTATTTAATACATCTATTAAGTAACTAGGTTAAGGGTAGATAACTGCTTGTTGTCTCTCAGTGTAAACCAGACCTTTGTACTTAAGATATGGCAGTTGTGCTTAAGAGAAGTCTACCTCACAGTGAGCAGAAAAATCTCGATTGTTTCTTGTTTCTTTTCTTATCTCTTTACTATTTCTGTAATGTAGTGTTTACATAAAATATTATTTGCATATTTATGTACCTTTTTGAAATTTTTGTTGATTTTTTTGGTGTTTTGTTTTTTTTTAGTTATATAATTGAAAATACATTCTCAAATCATGCCAAAAATGGCCAAAATCCCAAATCAAGCCAACTTCTTTCTTAAAGAATTAAATGGCATCTAAAAATTTCAGGCATCATAAATATTCATAAATGAAAGAAATACCTTTTAGTATTTTAATGAGCAAGCATTATTTCTTCAGAATTGTGAACTTTTGAATAAACTTTCATTGAATCAATTATTTGAAAACCATATTATTCTGCAAATGCCATTTATATGATGAGTAAATAAAATTTTTATTTCTTACACCCCTCAAAATGTGGAGTTTTTATAAGCAAAACACAGGCAGTAATTCTAGAGTCTATAGTGATATTTTTATACATTGATGGCATTTTTTAATGTACAGTTTAGAAATGATTTTATATGTATGATATAACAGAGCTTTTTGTACAGATCACGTCAGAACAAAAGATTG
>MvIrx4_c91775_g1_i1
ATTTGAAGGAGAATGCCGAGTCGCCATGGAGATCTTTGACACAACCAACAGCTTGCTATCCGTACGACCCCACGATGGCTAGTTACCCATATGGAAATACATATGGAGGTATGGATCTAAATGGTGCAGCAAGACGCAAAAATGCAACTAGAGAAACTACTAATACACTGAAAGCGTGGCTTTATGAACACCGGAAGAATCCCTATCCCACAAAAGGGGAGAAAATCATGTTAGCGATAATTACCAAAATGACCCTTACACAAGTCAGCACGTGGTTTGCGAATGCAAGAAGACGACTGAAGAAGGAAAACAAAATGACGTGGTCTCCTCGTAATAGATGTGGTGACGATGGGGACGATGAAAATAGCAACGATAAACTAGATGATGACGATGACCCTAATTCAAACGAGAAGAAAGATAAAACAGATGAAAACAGCAACGACACAAAGGATAATATTGACAAATGCGACAGCGATTTGCTGTCTACTTCTAAATCAGATCATGATCCAATTGATGTCACATCATTCGGAAACAATACAAAACAGGACATTCTCGGACTTGAACCAATTGGTATTGTGAAAGACGAACCAAATGGTCTTTCACAGGGATATAATGGCACCGTTACTGATTTGAAAACCCCAACAATGGGTGTTTTGAAACGACTTGATTCACCATGTTCTAACAGCAACGACTCAGGACTAAGTGATGTGAACAATTCTCTGTCTTTAAATGTCCCCGGACTAGACAGTGGTGATGGACTCAGACCAAGGATATGGTCTCTTGCACATGTGGCAACTTCAACAGCTATTCCTACCTCGTTGTCGTCAAATATGAAGGATCAAAATTCTCCCATCA
>MvIrx3_c107233_g1_i1
ATTGAGTTTAGAACAGAAGTGATTGAGAATAAGTTTGGGATTTATTATATTTGTCATGTCTTTTACAAAAGAGAAGTTGGAACATTCTTCCAGCATCATGTCACAACACTTAGTATGTGGAGATTCCTTCTGCAGAAGAATAAGTGATCCGTTCACTAACAGAATTGTTTGCCGTTGTTATTCTGGAACACATACAAACCCTATGAATATGGCACCAAACTTCTCAGCACCATTTTTCCACACGTCGGGAGAAATACCCTCTCCGGTATCAAGTCCATTGCAACCAAGTCCTTCTATGCGTTGGGACGCTGCTGTATTGCCAACTGGAATAGGATTTGGAGCTCCTTACACGACAATGACTACTGCACAACAAAATATAGATAATATCTTAAGGTCACAAATGTACAGTTACGTGCATGCTGGACTTGACCACAATAGCGGAAGAAGAAAGAACGCTACAAGGGAAACAACTGCTGCCCTAAAAGCATGGTTGAAAGAACACAGAAAAAACCCATATCCAACGAAAGCTGAAAAAATCATGCTTGCAATCATTACTCGAATGACTCTGACTCAAGTTTCAACATGGTTTGCCAATGCTAGAAGGCGTCTCAAGAAAGAAAATAAAGGAGAATTTTCATCCGATACCAGTTTCGATAACATAAGCACATCAAGTGATGACGAAGACAGCTCAAAGTCCGAATCATTGTACAAGACGGACAATATATTCAGAAATG
>MvIrx2_c121216_g1_i1
CTTTTTAAATACCCAATCGACAGTTCACATAATCTTATCAGGACACAGCAATACCCAAAATTAACCGGGTACTGTTAATATTGAGATAAAGTAAAGTGATAGGTCACAAAAGTGTTAGCCAGAGGAAGACAAAAGTCGGAAATTTCATGTTATATTTGGACTTATAGGAGATACATCTGATTATGGCATTTGCTCATCAATATACACATGCAGGAACAGCTACAGCATCGTTACAAGCAGCACAGATTTTGCAGTCAACCAAGTCCACACATTCTCCAACTTCTCCATCAAGTATGGATGCAGCTAGGGCTTTAGTTCACGAGTCTGGTCTTCCACTTCTGCATTTTTTACCTCGAATGAATGGACTAGCAGAAAGTGTTTATGGTCAAGGGCCACTAACACCTAATGGTCTAGGTGTTGAACCCTCTGCATTTTATCCAATGGGTAGTCCTCCTGGACATTTACCAGGTTCCCCAGATCACTGGAAAGGATTAGCTGGACAATCTCCTGTAATGTACCCGTTCGATCCCATGTTAGCAGTCCATCCTTACGCTTCATTTTATGGTGGTTTAGATCTAAACAATGCTGCCAGAAGAAAAAACGCCACAAGAGAAACAACAAGTGCGTTAAAGGCATGGCTGTATGAACATCGTAAAAACCCATACCCAACCAAAGGCGAAAAGATCATGTTGGCCATCATTACCAAAATGACACTAACTCAAGTTTCCACATGGTTTGCGAACGCTAGGCGGCGGCTAAAAAAAGAAAGCAAATCGGGATGGAATGGAAAGGACAGAGATTTAGACGACAGTGATTTTGAAACAGATGGTGAAGAGAAAACCAATGAAAATCAAGGTAATTTTGGGAATACCTCCCGAAGCTGCTCAGGAAACGAGTCGGACGATGATGATGTAGATATTAAAGTGACCTCGGACCTATCTGATATATCAGACGCTGAACCTGAACGAGAGGAGATGGAAGCCAGATCAAGAAATAGACTGGAAATTAAATCAATGTCATCTTCAGATTCTTCACAGTCCCAAAGTAATACCAACAGACAAATTATTTCTCCATTGGTGAACAGTGAACAATCAAACACTAATGAAGAACGAAATTCTGTTCTTGTTTCTCCAATTGTAAAGCCTAAAATTTGGTCAATAGAAGAAATCATGAATAAAGACTCCACAAAACCAAAACATGTAACCAACAATCAGCAAACATCTCCTTGTACAAACAATGAATCATCAAGGTTTTTACAAAAGACAGAAAACCAGGAATCTGTAGATAGTATTCATAATCAAAGGTATACAAGCATTGGACCTATATTACCAAATCATACAGTTTCTCATAGTGAAACAACAAAATCAACAAGTGACAAATCCTCATTATCATGATTGTATCTAATTATGAACACAGGTTTGTTTTCACGGAGTTATCAAATATATATGCCGAAATGCCCTATAGCATGCATACATTTCATTCAAAATTTGAGAGTGTAAAAGTCTGTGTGATAGGCCTGCGTCTTGTGCCTTAAACAAGT
>MvIrx1_c74635_g1_i1
CGGTTTTCAGTACAAACGTTTGGTGATGGCTGATGTGTTTTTGTTAACTCTCCTTTTTCTTGAAAATAATTGAATTGGTACTCTGATGGTGATGGAAAATACGTTCCAGCTGATAATCCTTGAACCGGTGTTGGTGTGTTACTGGTATTTCCTTTGTCGTCGTCGTCGGAAATATCACTTAATGCACCATCTGATGTATTTCCTTTCTCTTTTTGTTGTTTCATTCGTCGTCTGGCATTGGCAAACCAATTAGATATCTGTGTCATTGTCATTCGTGTTGCATATGCTAACATGACTTTTTCTGTTTTATTAGGATATGGGTTCTTTTTGTGATCCCTTAACCAGGTTTTCAACATTTTTGTACTCTGTTTAGTTGCTGGTATGTCATTGCCGTTTACCTGGCTACTCAATTGCTGGTAGTTCCAGAAATCATTTACTTGTGATCTTAGTATTTGGTCCATCTGTGCCGCCTGTACATATGGTATAGCGTGGTTGTTGCTGGTATGTCATTGCCGTTTACCTGGCTACTCAATTGCTGGTAGTTCCAGAAATCATTTACTTGTGATCTTAGTATTTGGTCCATCTGTGCCGCCTGTACATATGGTATAGCGTGGTT
>MvPknox_c129412_g1_i1
GTCAGTGTCACGTGATTTAGTGGGCAGTGTCGGCAAATTGATGCCCGCCATTTTGACGAAGAGTGACAACGTCTGGAAGCGAGGGTAAACTGTCAATTACATGCTTGGTACATACATTTTCATGTATTGTGTAGTGGTATAAAGGATGTCAGTTTTGCAGCCAGAAATTTCTCAGTACACAGGAGTTAACCTACTGGCAGCTATTGTAACAACTTCAGGAATCCAAGAATCTGATGGTGCTGTGATAGGGGGCAAAACTGATGGAGATTTAGAGGATGAAAAGAAAGCTATTTACAGTCATCCATTATTCCCCTTATTAGTGTTACTGTTTGAAAAGTGTGAGCAAGCCTCACAATCAGCAGATTGTCCTAGCTCTGATAGCTTCGATATAGATATTCAATCGTTTGTCCAGCGACAAGAAAAAGATAGAAAACCATTCTTTAGTGAGGACCCAGATCTAGATAATTTGATGGTTAAAGCTATCCAAGTGTTGCGTATTCATTTGTTAGAACTGGAGAAAGTGAACGATTTGTGTAAAGACTTCTGTAATCGTTACATTAATTGTTTGCGAGGAAAATTACAGAGTGAACAGTTATTAAAAGTAGAATCTGACTTTGATGATTCTGATGTTGGATCACCTCCTCCAAACTCAGCAACTTCAAAAAATGTTCCAATTGCTCCATTAATTACATCAACAGCTAGTAATGTCATGTTACAACAGACTTTGTCTCCAGCAACAGCACAGATGCCACAGTTAGGTCCAGGGCAGATTATGTCTGGTGGCACAATTTATCAGATGGTGCATACTCCACAAGGCCTTGTAGCACAACCTATACAGTTCCAGTCCTCCCAAATGTCTACTAATCCTGTACAGATCCATGGTAGTACTCCTATGTCACAGATTGGTGTCAATTCAGTTCCTGCTCCATCAAGTACAGTACCTCCTATGTCAACATTAACAGGACATTTAAGTTCTGATGAAGAAGATGGCAGTGATAAAAAGAAAAGTAAGCGAGGTGTTTTACCAAAATCTGCAACCCAAGTCATGAAATCCTGGCTTTTCCAGCATATTGTTCATCCTTATCCAACAGAAGATGAAAAGAGACAAATAGCAACTCAAACAAATTTAACGTTGTTACAAGTTAATAATTGGTTTATAAATGCTAGAAGAAGGATATTACAGCCTATGCTAGAGGCCAGCAATCCAGAGCAAGTGAAAACAAAAAAGTCAAAACCGCAAACAAGACCATTACAGAGATTTTGGCCAGAAAGTCTCGCTAATCTACAACCACAAATATCTCCTGCCTTTACCTCGGTTGCTCCAATACAATCACATTCAGCAGATGACACAACAACCTTGAAAGACTTGAATAGTAATAGTGAAAAAAATGACAACCCAGATACAATAATTGTACCACAGTTATCATCACCAGTACATGTGGTAGGGAATGAAAACCTTACCATTGATGACAACTCATAGCATTATATTAGTGCTGTTTAAAGATAAAAACAAAATTAACTATTTTCATGGTCCAAATTTTGATTCTAAAGTTATATATTTTGTTTAGGAATTAACTCCCTTAAAACCCTCCAGGCTTGTTACTTGCATGTGTTGAGCAAGCAGTAGAATTCATGTTGTTCTTTCATTCAAGAAAATATAAGGGCTTCATAAATCCTACAAAAATGACTAAATTTAGGATCAAATCGAAATCATGAAATTCCATTGCTGGGTCCAGAGATCTAAAGCTTCCTTTTACTGAGATGTTTATTCACAAAAATTTGTGATGTTTTAGTCATTGTGCTTTAAATGTTAAGTCAATTGAAAGGTGATATTGTTTTGTATTTTTATAGCACTCTGGTGTATGTTTCCATGTATGAACACTGTTATATCACGACAATGTTATAATAATAAGCTTTCAGAT
>MvMeis_c119851_g1_i1
ATTGAATACATAAACCAATCTACTACACAAAATACACTAAATTTACTATCATTTTAGGACAGAACGATTTAAATAAGAAACATTAGTGGACAGATACCTTTGATATAGGTGACAATATTGTCAATATTCTAGTCAGACAGAAGTTTTCTTGGAACACGGATAACTAACTAGCTTATCTTAACTCGAATATCAAGATTGTCGACACATTTTCACATCAGAAGTTCTAGTTTTAGAGAAAGAGGTCAGTGGATTTGTTTATGCCGGTGGGACTAACTACACTAAGTCAAGGAATACACAGTTGATAAAACAATCGGACATATCAAGGCCTTCGGACGGAAGGTTTAACTTCGTCCATGGCGCAAAGAGTGTATGAAAATGACCTGCCGTCACATTACGGACCAAGTATTGGCAGCATGGACAGCATGTATGAATCTCACAGGTTACAAAACCTTCATCAGTCACCCCCGGGAATGGGGCATCAGTCATACCCTCCGTATTCAACAAATAGCTCAATGCCCGTCAGTTCTTCACAGGACAGTCAACTAAAAAGAGACAAGGACTCTATATACGGGCACCCCCTCTTTCCATTATTGGCACTTATATTTGAAAAATGTGAACTAGCAACATGTACACCTCGGGAACCTGGCGTGGCCGGTGGGGATGTTTGTTCATCTGAATCATTCAACGAAGATATAGCAGTTTTCAGTAAACAAGTTTTAGCACGGTCAGAAAAACCTTTGTTCTCAGCTAATCATGAGTTAGATAGTGTGATGATTCAGGCTATACAAGTGTTAAGATTTCATTTGTTGGAGTTAGAAAAGGTGCATGAACTATGTGACAATTTTTGCCATAGATATATTAGTTGTTTAAAAGGAAAAATGCCAATAGACTTAGTTATAGATGAACGAGAAGGAGGAAGTACTACATCAAAATCTAGTTCGGATCCTACGGACCCTTCAGATCCAGTTGTAGATCAGAGACCTCCCTCAACGAATATGTTTAACCAAACAGATGACACCCAGTCTTCTCGGTCGGGTGACACACCCATAACAACTAGTCAGTCCAATACAAATTCCTCACAGATAGCAGACAATACCAGTGAAATAGGTGATGGTCTAGATAATAGTGTTGGATCGGGTGAGGGTACAGCAGATGAAGAATTGGAAGACAGATCAGGTTCAAAACGACAGAAAAAGAGAGGAATATTTCCAAAAGCTGCAACTAATGTCATGAGAGCATGGTTATTTCATCATTTGACTCATCCCTACCCTTCAGAAGAACAAAAGAAACAATTAGCTCAAGAAACAGGGCTGACAATTTTACAAGTAAATAATTGGTTTATAAATGCAAGGCGAAGAATAGTACAACCAATGATTGACCAATCAAATAGAGCAGCACCAGGTGGTCATGGGTACAGTCCTGAAAGTATGGGTTGGGACAATCAGGCCATGGCACACATGAGCCCACATATGTTCCAAGGAAGACATGGAAGTGAAATGTATGATCAAATGAAAGGATATTCTCATATGGACGGACAAAGATACGATATGTTAGGAGTTCAGGGTATGCACAGTAGTGACATGTTTGGAAGCACTGCTGTAACAGGCAGTAGTTCATATTCTCAGATGTCACAATTACGACCACCTGTTCATTCACAAGCGATGTTGATACCGGGACATCCACATCATATGATGATGGGACACGGGGCCCATGGAATGAGCCCGATGTCAATGGGGTCTGCTCAAAGTCCACCACTACATGGCAGCTTAGACAGTATGGGTGCACACATTCAGGATATTCACGCTGGTTAAAATCAGGAGAAATTTTGTGCTTTAAGAGCTAGACGTTTGGCTTGCCTAATTAAAATGAAATTATTGATAGCCATATCAAGAGAATCATGGCTCAACAAAGTATTATGGGTACAGTAGTTAAAACTACTACCTGTTTATAACAATCACAGTGATCTCTCAATCATTATTTAGCAGTCACTCATTGTGTGGAATCTAATTCCTTACATCTAAACAGGAAATGCTAGCTCCAATGAAAGGGAAATAACTGATGATGTATCAGGATTGCTAGTCATTTTTCAGAGTAAGGGAAGTTGACTGACTGCAGTTTAACTAGTCTTCATAAACAGAATAAACAACATGTTATTATTATGGGAATGGGAAAATTACACAAAAGTATTAATAAAATGCAGTTCATGTTGACAATGAGTATTATATATGTGTTGTCTCATGACACCTGTCACGGTCACATTTGTGCAGCATACCTCATTAGAATATAAGTGTGCATTTGAATGGCCATGACTTTGTAAAGCATTCCAAGTGGGTCAACAGTAATCTACGCATTAAACTGAAAAAAAAGACAATTGTTCTTGTGCTATGGAATATTTAAAATTGTCACATGACATTTGTTAACCAATCAGAACAGTTGCCCTATGGCAGGGTGACCAATTAAATTAAAGCTTTAAAGATTTACCTCATTATTATTCCTTTGTAATATAGCCAGTTCCATTGTGTTGGAAGTGGACATTTATTTAATGGTGCATGTTAAACAAAAGTATTTGGTGCATATTATTTGTATAGTAAATATGTGTTTGTTGAGAGAGGGAGTATTGTTTTATGTTAATGTGTATGAGAGTTGATAACATATAATGGAGAGTTTTGTGTGACATTTTTTACTTTCTGGCCAGGCTGTTTATTAGATCAACTTGCAGTTTTAAGTCTGTTTTTGTTGTTTTTGTTGAAGTTTGTTTGATTTTTTCTTTTTTTTTTTTAGATTGAACAAATTTTAAGCTTTGATATTTATTGGACCTGCCAGAATATTATTTTGATAATTAACCAAAAACAAA
>MvPbx_c131771_g2_i1
GCGCATTAACGGAGAGAATGATGTTCTTTGCATGCATGACGAGCCGCCATTTCTGTTTAGAGGCATTTTGACTGGCAGTGACAAAAAGCCCTCCCAGATTGGCATAAGTGTGGACATTGTTTACGTTGTGGATTTATTTATTATTCAAACAAAGACACTGACGGAATTAGTGCTGAGTGATTTAATGACTTAACATACACATAAATGGATTATTAAAGTCGCTAAAATTGTAACAGTGAAATATGGACGACCAACAGCGAATGATGCACAACCAGGGACAAATGGCGAACGCAAACGTTCTAAATCAGTACGGAATACCTCAGCAGGGAGATGATCCGTCGGATCAACGAAAACAGGAAATAGGCGACATTCTGCAACAAATTATGACCATTACAGACCAAAGCCTTGACGAAGCACAAGCAAGGAAACACACATTGAATTGTCATAGGATGAAACCAGCTTTGTTTAGTGTTCTATGTGAAATCAAAGAAAAAACAGTCCTTAGTATTAGAAACTCACAGGAGGAAGAACCCCCTGATCCCCAGTTAATGAGATTAGACAACATGTTAATAGCAGAGGGTGTAGCCGGCCCAGAAAAAGGAGGTGGCTCGTCTGCGGCTGCCAATGCCACAGCTGCAGCCTCCGGAGGCCAACCAGATAGTGCTATAGAACATTCAGATTATAGGGCCAAACTAGCACAGATAAGACAGATTTATCATACGGAGCTAGACAAATATGAACAAGATGGATCAGAAATCAAAAATTCAGACTACGAGGCGAAACTAGCACAGATTCGACAGGTCTACCAAACAGAATACGGAAAATATGAACAGGCTTGTAATGAATTTACCACGCATGTTGTTAATTTGTTGCGAGAACAAAGTCGGACACGACCAATCGCACCAAAAGAAATTGAAAGAATGGTTGGAATTATTCGTAAGAAGTTTGCAGCCATTGAAATGCAGTTGAAGCAGAGTACTTGTGAAGCAGTGATGATATTGAGGTCTAGATTTTTAGATGCTAGACGAAAGAGAAGAAATTTTAGTAAACAAGCAACAGAAGTGCTAAATGAATATTTTTACTCACATTTGAGTAACCCATATCCAAGTGAAGAGGCTAAGGAAGAGCTGGCTAGAAAATGTCAAATCACAGTATCTCAGGTCTCAAATTGGTTTGGTAATAAGAGAATTAGATACAAGAAAAATATAGGCAAAGCTCAAGAAGAGGCTAACATGTATGCCGCCAAAACTGCTGCAGCAGCGGCAGCTAATGTGGGAGGTCATGATGGGCAAGGTGCTGCGGGATATAATCTTGGTTCGTCACAATCTGGTATGGGTAGCGGAGGAATGTATATGAATCTAAATGGAGACAATTACCAAAGTAGTGATAACTCGGTGAACACGTTACGGCATGGCATGCCAACTTCGGCAGGCTACAGTAACGAAGGCATGCATAATTCCTACGACCAGCCACACGTTTCACAGATTCTTCACTCTCCGCGTAGCTGAGTAGACAGGGATTTTTTTATGATCTGACATTAGGGGATTGTCGAGGGGATGATTTATTATTTGTGTATTTCAAAAATACATAGTAATGATATATTATTGTTAGTAAATCACTCGCTGGTATGATGACAAATAAAAAGATTTTTGCTTTCATTAAAAAAAAAATCTGCACCCTGGAATATAGTTTGAACTTTAAACATTTGGTTATGCAACTCTCGAAATGTCGTCAAGGAGTCAGAACACACTTTCACTGCTTAAGAATTCTTATTTTGCAAAATGATCTGTAAAAATCAGGGGGTCATTAGTGGGGAGGGATTCAAGGTGCCTCTTCATTACAATAGCATAGATATGAGAAAATAGAACAGTTTTTGTTTAAATAAATTAAACAAACAACAGTTCTGCAAACAAACTGAAAAAAAAACAATATTTTATTCCACTTAAAAAGATGGCTATCCTATTAGTACTGAGATGAAATCAAACTCGTAGAAAGGTCCGTGTTTACCTCTAATCTTCATTGAGAAGTTTTGTAAGTTTTTCTGGCTAGGGTCAGTGGTTCTTCCCAGGTATTTTAGTTTTATCCAGTCAATTGCGGCAAAGGTGTTGTAAAATCCCAATAATCCCAACTAAATCAGTCAACTCAATAACTAAGCATAAAACAAGTAAAATATAGAAAGAACATTTCTGAAGCCCAGAAAATTTTGTAGGTATTTAAGTATAAAATTTTACCTAGGTTGTGTAATTTAATTTTATTGCATGCAGCTGGACTCTGAGTGTATTTTTTCAAACACAACAATATGTATGCCTATAATATATAGTTGTTTATCAATACATTTGTAGACGCATGCATGTATGTATATGTTGGTTTGTCATTTAAAGCATGCAAGGATATTTTTTATAAAGTGAAATATGTATATGAGGAAATTTTTTTTCATCATTTTCAGCTGCAGTAAAAAAGAAAATCTGTGTTTTTGGAAGAAAAAGTAAATTTACTTACATTCGGTTTGAAACTCTTCAAATGTTTAACAAACACAGGTGCTTAAGTTGTATTTATATATGTTCAATGGAAGTATTAAAATTGTAGCTTATTTGAATTGTTTACTGGGACCATAGCTACAAGACGCACTAAACAAAATATATTTAAATGTCCATTATGTAAAAGTAAGATCGGGGGGAAAAACGTTACCATTTTTGAATTTTCAATCCATACCATTTTCAGAAAGGATAAACCTTGGTGCAATCCTAGTGAGTGATTTAGTGAACACAAGGCAGCTTTGTTACAAATTAGAAAATTGACACTTTTATGAAGAATTCATGATTGTACTTTTTTCGGAAATATATTTAATGTTAGAGAAAATGAACTTTACTTCCTTAAGGTTTGCACAGGAGGGAATGTGCATGGGTGAAGGGGATATAAAAATGCATTTCAAGATAAGTGGAAAATAGAAATCTGATAAGCACCGTGCTTTTTCTTTAAATTTTGGTAAACATGTTGAATTACAACCTTTCAGAATGAAAATATGAAATTAAAACTGCAAATGTGGCATGAAGATAAGGTTGTGCCACACTCATCTTGTCAACAACAAGAATGCCATTACGGTTTAGCTTGTTAACTCTTGTAGAAGAAATGCACAACAGTTTATCCATTTTGAAAGTAGTATTGATTGAGAAATCAAAAATTTCTAGATCTTGGAATGAAAAACAAAATGATTAATACAATGTAGATTTCAATAATACAAAGACCACCAGGTAATTTCAAAAGGGGAAAATTTTTATTGATTAATTGATGTTTTTTTTAAACTCTTTAAATGCAGGTATATTTAAGATAACGTTGAAGAT
>MvIrx5_c111733_g1_i1
CTTTTTCTACCGTTTAAACACATTCTGTCGTCTGAATGAGAGGTCCCAATGGCGAATAGAGAGGATTAGATATTTGTTTACATGGACCAATTACTTATCGGTTTTGCATTTTAATCAGGAGTATTTAACTAATTAATTGTTTGATTACTTTAATTCATATTTTGATTTGAGTGATAGTGACCTTAAAACTGAGTAAATTATTGTGCTCATGGTGATATAAATACTTGAATTTGGGCTTCACCCATCATATTAAAATTCGTTCTCTTTCACTCAACTACACACGTGTTACACAGTAATAACGGGATATATCATTATAGAGTGGTCGAATTATTTTTGGACTTATTGTGTATTGTGATATATTTAATCCGATGATGTACTTTGCTGAGGAAAACAGAGTACTTCCACAACAAGGAGAAGTCCAAGATTCTAACAAACATATGATATGTCAGAACCCGTCATGTCCTACAGTAGTAGAGCCGTTCACTAACAGACTGATTTGTCAGTGTTATAACAGACCGACTGAAACTGTACCTGTATCGTCTATGCAGCACAACCCTGATATCAAAGTGGAACCAGCTCTTTATAATTCTGCATATCTAAGAGTTAATTCCCCTGATAGAAAAGGCATACGTGGTCCACAGGTTAGAACAGAATCGAGTCTGGAGAGTCTAGCCATGCTTAGTTCTGGATTTACACCAGGTGGAGCCAATACAAAAGCCACACCAAACTTTGATTCCCTGATGAAACCGCAAGTTCAAGATTATATGCATATGCAAAAGACATATGATGTTAACCCGGGAAAAAAGGTAGACACTAGACACGCAACGGGTGTACTCAAGGCATGGTTGAAAGAACACAGGAAAAGCCCTTATCCTTCGAAACAGGAGAAAATAATGTTTACACAAATTACTAAGATGACCATGACTCAAGTCTGTACTTGGTTTGCCAATGCTAGACGGCGGATGAAAAAGGAAAACTCGGAGGAAGGAGGTTCATCCGATAACAACAGTGAATCGGCAGCTTCCGGTGACGAAGATGAAGATGGCGATGACAGCCGAACCGATTCATCATCACAAGATTCGAGAAAATCCGTGCAAGCTGTTTCAAGCACAACGACTGTTACTGTTCCAACAAACACACGAGATTCTAGATTACCGGGCTTCGATACTTTCATGTCATCAATGAAGAAACAGTTATCTAATCCACAACCACAAGTCTACAACCCACCACCGATGCCAGTCACTCAACACTATGGCAACGAACATGGAATGAATGGTGGAATGCATCATTATAATCAAGAAAATTATTATGTGCCATACAATAGTTACTGTGACACAGATGCTAATCTTTATCAACAAACCTATTACGAACCTCAGTTTAATGTTCAACATTCTGGGTTTACCATGTATGATAACCCGGATGAGAAAGCCACAGGCTATCAACAAAACTACAACAATTACGAGTCTCATGCCACAACTGATCCGGCCAGCGGCAAAACAAAAATATGGTCCATATCAGAACTGATAGGCTCAGCAATAAATATAAACAATCAGATTGAAATTGAATGATAGATTAGTCACTGGATAACGAAATGTCTCAAAATTTGGCCTTCTAGTCCTTTTAAATAGACCACGAGGTGTTCCGAAAGTTTAATCACGAAAAGTGCATTCTTGAGTTCGCTAACACAGTACGGAACTGACAAAGCGGCAAAAGACAGTATATATTTTATCCTTATTGGGATTTGTTTTTTTGAAAAAATGTTTCATTATTATCAGTATTATAATTCTGAGATTAGGATTGTTGAATATCGTATGGTGCTTTTTGATTGGTAGGTGCTAAAGTTCATTGTTGGTAGCTTTTCTTTGGAAATTATTTTGTTTCACTTTATGTGCTTGGTATAAATTCTTCAGACTAACCTCATTAAACATTTTAATTTGCTTTTACAGATATATATATGATTATATTGGTTTTTTAAACCATGATGTTTAGAAATAGTTTTATATATTGTTTGAGAGGTCAGTTTGAAGTGTGTAAATGATTTAAGCATATATTTGTATATTTGAAGATGAATTTTAACATTGTTTTTTTGCAAGTTTGTCATAGATTTAATAAATAATTGTCATCTTTAA
>MvSPILE-1_c38146_g1_i1
ATTTTATTGCTATTGGGTGTGATCTACCACTTATATATTTCCTAATTGCATTCACTTTAAATAGAATGTTTTCATTGGTTGTAAAATCATGAGAAGAGCTATATCATTGGTTGAATTACTTTGTACTGTTAAGTATGTTATGTATAAAGTGAGTAGAGTTCTGTGGAATGAACAGACGTAGTCTAAAGTTACAATAATTTAGACTTGAAAAATACTTTGATACAGGATGGCCTCCTTGATTCAGAAAGATAACAAATCTCAGCAAGAATCCAATGAAGGATTACACAAACTTTCTGCTCATCCAATGTTTCAAGATCTACAGGCCACATTAGTGAGTGAATGTTTTCAAGCCTCAGTGCCATATACATTATGTACAGATCAAAGTGTACAGAATCATGACACAGAACCAGTGTTGGACCCATCATTTGTTGCAGTACAGGAGGCACATCTTATGTCACAGTTCCAGACTTTATCACCAGACCATGTTAAAGTACAAGAACTACAGAATTTCTACAGTACTCAGTGTGCTGAAATTGAAACACAAAGATGTGATGCTATAGCTAAGTTGAAAGGGCAAATATTTGAAGATGAAAGTCAGTATCAGATAGAACTGTTCAATGTTCACACTTTCCATGATCGTCAGAGAATGCACTTGACAGGTCGTGTGTCTACAAGTCTAGATTTATTGAAAGTAGCTTTGCCATCTGGAAGTTCTGGAAACTCATCAAAGCCGACAAAGAGTCGTCAATTAAATGCAAAGGCAGTTGAAATAATGACCCAGTGGTTTGAAAAAAACATTAACAATCCATACCCAACAGAAAGTGAAAAGGAAAGAATGGCAGATGAAGGAGGGCTTTCATTAGGACAAGTTAAAGCATGGTTTGCTAACAAACGTAACAGGACCAGCAACACAAAACCAAAGAAACAGAAACAACAAGTGGAGAAAAAATTATTGACAATTTGTACTGAACTAACAGGTGACAACAGCAAAGCACCAAGATTATATGGTGATATTATTCAGAAACTTTCCAACATTATAAACAGATCTACAATGTTTAATCAAGGATCTCCATTAACAAACCAGAATAATGGATATTCTAACCAAAACACTGCAATATTTAGTCAGGGACTACAGGTTGCAGATTCTACAATCTCAAGTAGTGATGACAATAGCAATGGAAGTGAATTTTTTGACTTTTGAAAAACAAGTACTTGAAGATTAGACACTAGATATGTTCATACAGATATTCTTTAGAATTTGCTGTAGTAATACCTTATTTGTTTTGTCGGAATTTTGCTATATAGATTTATTTTTAACTGATTTACATAGTGCTAATTGTAAATAAATATTATTT
>MvSPILE-2_c124514_g1_i1
GACAGTTTGCCACCATTCCTCTCAAAAGTACCTAACTGAAAAAAATTATTCTGTGTTCCTGATTTCCACTAGATATTCAAAATGGAGGATGAAAAAGAATTTCAACATGTCAAAGACCAGAGTAAGCCTTCCAGTGATGATGATCTGTATTTGTCAGTGTCAGATCTTTACAGTGAAACTGACAATAATAAACCATCAACATTACCAACATGGAGCTTCTCACCTATACCAAATACTGGAGTTCATATATGTCAGCCAAGATCTACAACACCTAGTGAGTACAACTATAATTATACTGACCATAACAACACCGAATGGCACCATCCCATGTACAACTGGTACTATGCTGCTAACTATATGCAAAGTAAGAGCTCTACAGAGACTGCACCAGAACAAGTTAAACCAGAACCAGGTGCTGTGGCAGTGTACAATGTACCCACATACGAACTGTCACGATGCTCAACACCAGATCTGATATCTGCACTTGCTACTATACCAGCTGAAAAACAGGAACACAGGACCACTGCTTCTCAGTCAGAAAAACTGCCAACTAATGCTAGACATTATTACTATTCCCAGAGTTCATCCTTATGTGCTACACAGAATTCATCACTGATGTATTTACAAATGGCCGGAGGATATCAGGACAGTGGTTATAATTCAGATTTGAACATGTCTCCAGTGTATCCATATCAACACAAATCTATGAACAGTTCTACATACTACCAAAAGCCAAATGACAGTACACAGGTCTCCGAGAATTCTGATGATGAAAATAAGGAAAACGTTCAATCGAGAGATGACGGACATTATAATTTGTTTGATCAGTCTGAGATTACACCAGAAATGACAACGAATTCAGTGATAAACTTAGCCCATTACAGTTCTCAGGATTTATCAACAATTGAAGGACAAATTCAGTCTAGTGATATATCTTCAAGTAGTATTCATGGACAAACAATAAATAAACCAGTGGAGAACAATGTTCATGTTCCCTGTAAAGTGCTGCCTATTGCTGGAAAACGTAAATTTATAGAAACTTTAAATAATGCTTCTACTTCCAACAAAAGACAACGTCACAATCAGCCGCTAAATAATCATGCTGTAAAGGTCATGATGAGATGGTACGAACTGCATCAAGACAGTCCATATCCAAATAAAGCTGAAAAAGAACAAATGGCCAAGGAAGGAGGAATCAGTGTTACTCAAGTCAAGTCGTGGTTTGCAAATAAAAGAAATAGAAACAATAATACTCGTCCAAAAGTACAGAAACGCCAAATGGAGGAACGCTTACTAGATATATGTCATCAACTTGCTCGTAATGCCAAGCAACCGTCCATGAACAATGCCGATATTATTCAACAGTTATCGTCGATTATAGCTATACCGAATGCAGATGCGTAATTCTGGACAGACTACTGTGATAAATGGCTGTGAACTGTGAAGATTTGTGACAAGTGTGTTCGTTTTAACTGTTGCACAGTTTAGTGCTATTATGTAAATTTGTGCTTTAACTTAAGTGTTTCAAAGAACTGTGATTATTACCATTATGTTGCCAAAATATTTGTTATCCGTCCCTTAAAAAATGTAGATTTTTAACAACATAGGGCTTTCTAAAAATATAAATATGTTCTGTTTTGTTAAAATAAATACATTGCATGATCTTTATTATGTTGAGTTATTCCCCTTTGATTGAATGATTTATACATGAAAGTTACTAAGATGTTTAGGTGATAGACCTGGCACTACAAATCTATTGGTTTTTATATAATAAGGCTAACAATAATGAAAACTGAAAATGAAAGCATAGAAGTAATGAATCAATGAGAAAACATCTCTTTAGATTAAAAATGGTGATAAATGATACAATCTTTGTCCTTAAATGGCAGTCAATGTGAAGCAAAAGATAACCCGTAAGACAAACCCCACACCCCCCGCTCTCTACTCCCATCGGCCCTGAAATATAACCTGTTTTTTTTATTTTATGTTATGGGGTATACATTATTGAGAAATCACCACATCACGTTATACATGTATGCGGTATGAATTAGCACATCATCTTGGAATTATCATGCTAAATCTGTT
>MvSPILE-3_c126624_g1_i1
CTGTAAGACATTTAAATTTTGACAAACAAACATTTGCAGTTAAGAAAAACTCTTCATCATGTTCGTATCAAATAAATGGAGATATCTCTCCTATTTCTGGTAATGTGCTAAAGACAGACAGTAATGTAAGCAAAAATGATGAAGTAAAAGTTTCAAATAATGAAAAAGAAAATGTGGACAATTGTTTGAAAGAGGACTTTAATTCAGAAAATGTTCAACAGGAGGAAAATTCAACAAGTGAACAATTCAGTGGACGGCGTGAGTCGAAGAATCGTTTGCTAACCCCTGAGGCTACAGTGATATTAAACAATTGGTATGATTCACATATTCGTTATCCTTATCCATCAGATCTGGAAGTTAAACAACTATCTGATGACTGTGGACTTAGTGAAAAACAGGTTAAGAAGTGGATGGCAAACAAACGTGTGCGTTGTTTTAACACTTTATCCATATCGGGAAATCAGCATCCAATAAAGTTAAAATACAAAGGAAAACGTAAACAGCAGAATGAAAATCTCCGTCCAAATTATCAGCAGCTTACCAGTGAGGCTCGTGATATTCTAACACAGTGGTATGAGGATCATAGTTACAATCCTTATCCCTCCGAAGAGGAAAAGGAAGAACTTGCCGATAAATGTGGGATCTCTCTTGCTCAGGTCAGATCATGGTTTGCCAACAAACGCAGTCGTGCAAATAACACTCGCAAACAAATACCAAATTATTTCATAGAGAAGTTTCCAGAATATACACCCCATGTGCATATGGTTAGTGTTCAGAGAGAGCAGGCGAGACAGAAAATTAAGAAACAAGACAGTCACATGGAGTTTTTCTATCAAAACAATCATTATTATATGTAAATAGTTTCTTGCTAAGACAATAGTGCTAAAATTGTACATAGAATCTTGTAAATATGAAAGATTTAATTGAAAGTAAATTGCAATATTCCTTACTCATAATAATTCATATACTGTTATTTTTATTGTATTGGAAAAATATTTTTGTTTTATTTTG
>MvSPILE-4_c131616_g1_i3
ACGAAAGTATCAAATGGAAACTCCTTTCAAACTCAATCATGTGTTCCATTTTGGTTCACGATCGAACAGTATTACCAAAGCATTCATGGACACACCAGATGTTTTGAAGTTTTTGTCACCCTCCATGCTTCTGCTGTCCAATGCGAAAACCAGCGATACGTCGCCCATTGTCGGTACTTCTTTATTCGCCACAGATCTACAATTAGAAAATTCACTTCCTCTGCCAGCTGTTCCTAAGTCAGCAACTAAAGTAAGAAAAACTGCACGTAGACGTCTGCTGACTGACACCGATCGAAGTGATAAAAATGATGTATACTTACAAAAGCTTCAACGAAATCCCATGTTTGAAGACCTGTCAAAGCTTTTGGCTGAAGAGTGCCTCCACATGCAAGCACCAACAAATCTTATGAACGTCACATGGGACACGAATGCCTATTTTGCAAGCATGTCAAAGGTCCATGAGGCTCATTTAAGTCTACAGAAAAGACTTCTACAGTTCCGCTCCCAGGAAAAGTATGTAATCAAAGCAAGGGAAATTGAATGTAGATACAGTAAAGAGGTCAACAGAATAGAAATGGCCAGATATCTACAAATCACTTCCGGTCACATGACTCAAGATCAACAAAATTCTACCAATGAATGCTTTGACAAATGCAGACTTCAGCTGGTGAAAGAAACCAATATGAACCTCGACGAAATTATAATTCAAGAGAACCTGCGTACAGAAACAAAACGCCAAGAACTGCCACTTAATGTCGCCGAATGTACAAAGCCGTCAACCCAAGTTATATATGAAGACGTCCTTGGTCATGCTATGGCTAAATCCGGAGTTTATCCACAACCAGCAGATATAACCAGACATACTGACATGATGATGTATTCGTCTTCGAGACATATTGCTGGATTATTGGAAACTTTCACACTTCCAAGACAAGAAGTACACTTCAATGAAGTTCAAGAAACAGCACAGCAATTGATCAAAATAAAACATGAAAAACCATCCTTGAAAAGGAAATCACAAGAAAACTCAGACGAATCCACCATATATCAGCCACAGAAGAAAGCTAGATCTGAAGCTGCAACATCAAGGTCACGCCAGATCACACAGGAAGCTACCACCATTTTGACATGCTGGTACGAAGATCATGTGCAATATCCATACCCAACAGATGACGAGGTAGTCACACTAACAGCTCAAACAGGCCTGACATCCCAGCAGGTGAAAAAATGGATGGCTAACAAAAGAGTTCGTTGCTTCAACACACTGTCAATCACAGGTAATAAACATCCAATCAAAGCAAAATTTGCAGGAAAGAAAAAGACTGACAATACAAATGTTTATAGACAGTTGGGAGAGCAAGCGAGAGAAGTGCTGTCTGACTGGTTCCGGAAACACCTTGAAAATCCCTACCCAACAGAACAGGAGAAGGAAGAGCTAGCACAGAGAGCTGGCATTACTGTTCAACAGGTCAGATCTTGGTTTGCCAACAGAAGAAGTAGGGCCAACAACAGGCGGCGCCAAATCCCAAACTACTTCCTTGAAAAGTTTCCTGAGTATACGTCACACGTTCAGATGGTTCAGATTCAGAGGGACCAGTCGAGAAAAAGATGTCCGCAACAGCTAGGCGAAGAATTTCAATCGACCAATAACATTGTGTACCAGAATTGTTTTTTCTAAATTTTGTCTGTAAAAGGG
>MvSPILE-5_c128258_g1_i1
CCAGAAACACCTGATATTCTGAAATTGTTGACGCCATCGCTACTGATGTTTTCTACTAAAAAGGAATCAGACATGTCTCCGGTATTTGGAACATCGATCTTTAATAGTAAATCAGACGATTTGCAACAGGTTCAATGTACACCAAATGAGAATGGAAGCAGAAGTTCAAGGTCAAAAACACGCAGACGACTACTCAGTGACCCAGCTGCAACGTCAAATGTCCTAGACGTCAATCATCTAAATAATGATGCCCACCTAGAAAGACTGCAGAGTAATCCAATGTTTGGAGAACTGACAAAAATACTTGCCGAAGAATGTTTGCACATGCAGACTCCAACCAACCTTATTAATGTCACATGGGAGGCTTCGTCAAAGCATCAGAATAGACGCAGAAATGTTCACTCGGCCCATCTCAAGCTGCAGAATAAATTCCTTCACTTCAGATCTGATGAAAAATATCAAGTGGAAGCGCTTGAAATTGAAAGCAACTACAGCAAAGACGTCAGCAAAATTGAGATTGACAGATACGTAGAACTTGGCTATGCCATCTCACAGGAACACACCCATTCAATCCACGAGAAGTTCGACTACTACCGTCTCCAGCTAATCGACGATGCTACCAGAAGTCTAGGTGAAATCGTACACAAATCTGCCATGAAACGACGTGGATCATTTGACTCAATTTCGTCACTTTCCGATCCCCAATATGATTCCGGTCTGTCTTCAGATGACAACTCTGTAGAATATACCGTAAAGTCAAACCAACCGGAAGTAGATGTTCTTGGAATGGCGATGGCTGCAGCTGAGGTAATCCCTGGTGACAATAAACTAATTCAACCAGGCTTTATTAAAGATGATGGTAAAGGCTTAGCCGAACTTAACTTCAGCAACACATTCACAGATATATCCAGCCTAATAGAAACATTTCCGATACCTAGACAAGATGTTGTCATGAGCCAACACACCTTTCATACAATTAACGACACACCAAAAGAACAGCAGCCACGGAAGTCGTTGAAACGCAAACTTGACAACAGTGATGGTCAATCACCACCTGAAGAAACATTCCCAAAGAAGGCCAGATCTCAAGCTCCATCTAAGCCAAGACAGGTGACACCCGAAGCTACCAGAATTCTGACAGAATGGTATGATAACCACGTGCAGTATCCTTATCCAACTGAAGACGAAGTCGAGTATCTGACAACCTTGACCAACCTGTCGTCTGCTCAGGTGAAAAAATGGATGGCAAATAAAAGGGTCCGATGCTTCAACACACTGTCAATAACGGGCAACAAACATCCAATTAAAACAAAACTTGCTGGTAGAAAGAAACCATCAGATTCTAGCACCTCTTACAAACAACTCGGCGAACAGTCAAGAAAGGTACTCAGCGATTGGTACGATCAACATGTGGGCAATCCTTATCCAAATGAAGTGGAAAAAGAACAGCTGGCAAATGTAGCAGGTATAACAGTCGCACAAGTTAAGTCTTGGTTTGCAAACAGAAGAAGCCGTGCTAGTAACCGACGCCGACAAGTTCCAAACTATTTCCTCGAGAAGTTTCCCGAATATACATCGCACGTGCAGATGGTACAGGTTCACAGAGACCAGACGAGAAGAAGACTGCAACCGCAACCCGCCG
>MvSPILE-6_c133066_g1_i1
AGTTTCAACTCATATTCTTCTTCTATCTTGAGCAAATCTTGTCACTGAGAAATTCAACAATGAATGGTTCCTTCATCGATTTGACCCTTAATGAATCTACAACCTTGTCAGATGTGATAGCTGCCACAATCCAGGACATACCAGTAAATGATGATACTCTTGACCAGTACCTTGACTACAGCCAGTCCAATACCAATGTCACATCAACCACTGTCAACCGTGCAACAGAGGGGGTCACCAACTTCAATGCCTGTATACAGAACCAGCATACTCCTTTGAAGTATGAGAGCAGTCAAAATATTACTCCAAATGCAAAATCAGCACCAGTTAACTACTATAGTCCTGTTGGAGACAGTCGTTTTAACGACTCTTTGTCTGGTCTCCTTGGATCACCTTTTCCTAACAGTCCATTAGTAAAGAACCCATACTTCAATGATCTTCAAGCCGTATTGGTCAAAGAGTGCAAAACGGATTCACTTCCAGAATCCTTGATGGTTACTATGACAACACAACCACACCAAGATGTCTTCAACAGGGAGCAACAACTCCAACTGAGGTTCCAAAAATTACAACAAACCTTTCCTGAAGATGTAAAACAACTGGCCAACTTCTACCGATACCAAGCAGCTGTTGTAGAGACTGACAGATTCCGTCATCTACATCCTACCAACTACCCTGACCACTACAGGAAGTCACTTAACCAGCATTATGACAGTCAGTTACATCAAATCATGGACCGTGTTGAGAAAAGTTTGGCATTACTAGAAACTTCACATCAGAGACAACCAGTGGTTTCAACAACTGTTAGAAACGTAAAACAACGACCCATTCTCTCAAAGAAAGCCATCAGACTAATGGAAGACTGGTATGAACAACACTTAGAACATCCGTACCCAAACAACACAGTCATTAATGAACTGGCAGGGAAAGGCAACATCAACATAGAGCAGGTCAAGAAATGGTTTGCCAACAAACGTAACCGTAGTAACAACACTCGTACACTGACAGAGATTGCCAGACAGAAACGCAGACTAGCAATGCAGAACGTACATTAAATTTATTTGTGATGAACTTTGAACTGTTAATTACCCAGTGCTATGTACAGTATTTGTTAGTGTTTTTGTTATGTTTGTTTATGACAAATTTCATTAAAGCTCA
>MvSPILE-7_c128079_g3_i1
ATAATAACCCATGTTTGCACCCCAAGCCAAACTGGCATTTTTGACACCATAAATACCCTGCCATGCTGATTTTGGCATTATTCACTTGTCATATTTCCTTTCTTGATCAATCATTGTTGAATCAAAGTAATCATGGCTGATTTTCTTGACTTCCTGTTATCATCATCACCTGTTAAGTCACCATTACCCATAGAGATTACATCTACTACCACACTTGAGGACATCATTGCTGCTACTATACAACGAGACCCTGAGATCTCAGCTACTGATCCTTCTACTGTGCCTACTGACAACCCTGAGCAGACCAACAACGTAGATGATGATGATGATGAGACATTGGCTGCTGCTATCCTAGCTGAAGCTACAGCCCAGGAGCCTGAGACACCAGTCACTCAGAGGTCCTACTCTGCTACTAGTCCAGCCACAGAGACCAGACTTGTCGACTCACTATTTGGTCTACTGGGGTCACCACCACCTGAGATACCACTCAGCCGTAACCCAGTCTTCAATGAAATCCAGTCAGTACTCAGATCTGAACTCAAACAGCAGACAATACCAGAGACCCTGTTCAAACTACTCAAACCCAAGACTAGTGTCTTTAATAGAGAACAACAACTCCAGCAACAGTTCACCAAACTAGAGTCTTACAACCCAACTGAGGTTCAGCAGCTATCCAGCTTCTTCAAGTACCAGGCAGCTGTCATTGAGACTGAACGTTACCAGTCACTTCATCAACAAGCTACCAAACCACAACTGAGAGACTCCATCAATGCTCACTACGATGAACAACTACATAAAGTCATTGACAGAGTTGAGGTCAGCGTTGATGTTTTACAGCAAGCAGCAGACAGACTTAAACCTGCAACTACTTCAACCAGTAACAACTCAATGTCAAGATCAACATCACTCAAGCGACGACCAACCCTGTCTCGCAGATCCATTACACTAATGGAAGAATGGTACCAATGCAACATCCACCATCCGTATCCAGAATCAGATGTGATTCAGTCCATTGCACAGCAGGGTGATATCCAAGAACAACAGGTCAAGAAATGGTTTGCCA
>MvSPILE-8_c132487_g2_i2
TACCAGTTCAACAAACTCCAGAGCTACTACCCAACTCAGGTATCTGAGCTTTCCAGTTTTTTTTAAGTACCAATCAGCAGTCATTGAGACAGATAGGTACCAGTCACTCCATCAGAATGTAACCAGACCACACCTTCAAGATTCCATCAACAACCACTACGATGATCAGCTGCATAAAGCTATTGACAGGGTTGAGCTCAGCATAGAAAACCTACAGAAAACTATCAAACACCAAATCAGTACTGAAAAGGCCCCACCAACTACCAGACAACCATCAATCAGGTCCCGCCCACAGCTGTCACGCAGAGCCATCCAACTCATGGAAGAATGGTACCAGTGTAACATCGATCATCCATACCCAGAATACAGTGTCATCCAGAGTATCTCCCAACAGGGTAACATCAAGGAAGAGCAAGTGAAGAAGTGGTTTGCCAACAAACGTAGTCGCTCACACAACACCCACTCTCGTTCAACTGTCGCTTCACGCAAGATGTCTACCCGCTACCGTAGGAATGCTGTCTACAGACCATACTAGACTTGTGCCATGATATTATTGATCTAAAGTGCTATGATATTATTTTTTTGTATTTATGTTATCATATCTGTGCTAAACATTCTCG
>MvSPILE-9_c116660_g1_i1
GCAGAGTTTGGTATCCAAGCCTATTCCCCCCTGTTCCAATAAATACCCCATCTCCTCAATTTTCAAATCAGTTTTCATTCAGTAATAATTGCTTAATCATTAATAAAAAAAGATTTCATCAACAAGAACAATGGCTAACTCAGCAGATGTAGACTTCTTGTATCACACCATGACTGACTCACCTGCACCCATTAAGGTGACCTCTACAACAACACTTGATGATGTCATAGCAGCCACTATCTTTGATACTCCACAAGCAGCAGACAGCAATTCCACACCAGCTCCATCTAGTGACCCAGATGCCTACCTAGATAGTATACTCAACAACCTGTTGAACAGTGCACCTACCCAGGAAAAGACAACTCCTGCACCAGTCCGTACTCAGTCTTACACTTGCAGTAGTCCAGTTCCAGATTGCAGACTTTATAACTCACTCAGTGCTTTTCTACCTTCTCCAACACCAACCAACCGACACGACTACGTCACAGAACTACAATCCTTACTCCGATCAGAGGTTCAGAAGGAATCAACACCAAACTCACTACTTCACACTGTTCAACCACCTGTCATACAACTACGAAGTGTCAACAATCGAGAGTTTCAACTTCAACAGAGATTTCGTCAACTTGAGTTCTCCCACCCTACTGAAGTCCAGCAGTTGTCTTCTTTCTACCGTTACCATTCATCTTTAATTGAGACCAGTCGTTTCCAGGAACTTCTCAGGTACACACACTACCCTGGTTACCACAGCTCACTCAACAGTTACTATGACAACCAACTTCATCTCATCATAGATAGAGTAGAGGCCAGTGTTGCAATTCTAGAATGTAGAAGTCCAGACACCAATTACCAAGTCAACCCTACACCAAAACCAGTTGTACTACGTTCTAGACCAGCCTTGTCAAAGAAAGCTGTACAGATGATGGAAGCCTGGTACCATGACAACATCCACCACCCATATCCAAACTACACAGTCATCGAGACCATTGCCATGTCTACAGGTATCAAAGAAGAACAGGTCAAGAAATGGTTTGGTAACAAGCGTAACCGCTCCAAGAATGCTCGTCCATACAAGAAGAAACAACAGAAGAAGATTACGTCTACCCAGTACCAGTATATGATGTGATTTAATGTTAAATTTTGTGACAGTGCTATACCTTGTTATTCAATGGGTGCTACTTGTTAT
>MvSPILE10_c128283_g1_i1
CAGTCTTCTCTGATTTCAAAGTGCTTTATCCAGTAAAATGGCAAACTCAAGTGCTACCATCTACGATGATGACATCCAGTGCTTAAACTTGACACCAACTACTACACTGTCAGATGTTGTAGCTGTCACCATCCATGACGTCAGCGCCGAGGACGTCAACGACACTTCCGGTTTAGACCAATACCTTGGTGCTCCAGAGAGGCAATCAGCCCCGCAATCATCGTCACCACCATCACAACACCAATTTAGCCAGTCTTGCCAGTACCAGACTACTACCAATAACCATGGTCAACAGTTCAACTACTACACTCAGCCATGCCTGTATCAACCAACGGCACCAACTATGGTTACACCTGTCGCCAAACGTCGTCCACCACCATTGGAGACTTACTACAGTCCGATGGGCGACAGTCGTTTTAATGATTCTTTAACTGGACTTCTTGGTTCACCAGCACCAAGAAGCCCACTTGCCACCAACCCGTACTTCAGTGACCTACAAACGCTGCTTGCAAAAGACTGCAAGGCTGAAACCAACTCAATGCCAGAATCTTTACTCTTCACCATGACTACTCAGCCACAACCAGATGTCTTCTACCGTGAACAACTACTGCAAACTCGTTTTACCAAGTTGGAGAGCAGATTTCCACAAGACGTCAAACAGTTATCCAACTTCTACCGTTACCAGGCAGCTGTCGTCGAAACTGATAGATTCCGTAGTCTTCATCAGCAACCATACTCAGTCGACTATCAACGCTCATTGAATCGTTACTTCGACACACAACTCCACCAGATAATGGAAAGGGTCGAGAAAAGTCTGACACTACTAGAAGAGTCTACGCCTGTTGTCATGCCACCAGTTATCAAGCCACGCTCACAACTCTCCAAGAAAGCCATCCGACTCATGGAAGATTGGTACGAATCTCATCTCGACCATCCTTATCCAAACAACATTATAATCGATAATCTAGCAACCAAGGGCAATATCACAGTAGACCAAGTAAAGAAATGGTTTGCCAACAAGAGAAACCGCAGCAACAACACACGCACTTTGACAGAAATTGCCAGACAGAAGCGACGACGTGCTATGCAGAACTTGTTTTAGACTCGTATCTGTGACTATTTATTTTATTGTTCCCAGTGCTATTATTTGTTATTGTTCTTTGTTAATGATTGATGGTAATACAGTAACGTAATAAAAGTTAAAAAATGAAAAAAAAAAAAAA
>MvSPILE-11_c127278_g1_i1
TATTAGTCGACAATAAAAAATCGAGATGGCAGATATGAACGCCGTATGGTTAAACCTATCCAGACCGGCTCCATTACCGATTGAAATAACCAGAACGACTACAGTAGACGAATTTTTAGGAGCGCAACGAATGAAACAAGGTAGAATGTCATCCCGATGCCAGACTGCAAACCCATACGCAAGACCATCAACTATGACTGTACAAGCAAGGGGATACAGATATGTGCCTCCACATAATCAGAGACTCGGAGCTTTCCAAGGTGCATATCAACAATTACATCAGTACAGCCAACCGACTTTCCAAACAACAACACTGGCATCTAAAGCTAAACAAGGAACAAGTCAATCTTCCACTGATCAAGCTGCTTTGATCGCCGATAACCCGGTTTTCAGTATAATCTGCGATCCATCATATGTACGTATTACTGGTAAATCTGACTATGTAGAGAAGCGTTTAGATACACTTTCAACTCTATTTCCAATCCAAATAGAAGAAATATCTACAGAATATCACACTGCAACAGCTGAGCTCGAACTACAGAAATTAACAGCAATGCTGGAGGTGTCACCAGAATGTTATGTTCGTGTTAGTCGGTACTTTAATCACAGACGCCAACTGCTTATCAATAGAACGGAAAAGAAACTTGACAGTTTAGAAAAACCAAGCATCAGTAAAAACCAACCGAAGTCGAAATCCGATGGAGTTCATGTGCTTCGAGATTGGTTTAAAAATCATCAACAACACCCGTACCCAAATCTACACGAGATGAAGATGCTATCCCAGATGTCGAACATAGATATTATAAACATTAAGATATGGTTCGCTTCAGAGAGACTTCGTCAGAACTCAGCATTCATAAGAAAACGGGAAAATTTGTTTTAGATATCTGTTATTCAAAACTGATCCTAGTGCTGACATTTTACACGTTATGAAAGTTGTGAAATTGATCCTTTTTGTTTTATTGTGCTAATAATTAAACTGTTTATAGCTTAATTAATGGTATTGTCTTATTAGTTATGAGGTGTATATGTCGACAGCATACATACAATGCAATATCGCATAATCCGCTTGTAAAAGACTATTTTGTTGGTGCAAGTCAGTGATATATAACCTGTCTAAAGACCTATTTTT
>MvSPILE-12_c118080_g2_i1
GGACTAACGACACATTGTTTTTACAACAATAATAGACAGATTATATTTAAATAAAGCTGCTCGGATAGACCAACACAAATATGGAAACGAACGACGCCGTACAGAATCTTTCTCTTCTTTCACAATCGCCAAGCCATTCGGAGAGCGTATCGGTGGATTATATGTTCGGTAACCCTGTATTCAGTATCGTTTGCGATACATATTTTCACCGAGTTGAACAGAGAGGCCAACTTCTCGAAGACACCTTTCAATCGTTCAAATCATCTCATCCCGGGGAGATAGAAGTGTTATTAAGGCAATACCATGGACTTACAGCAAAGATAGAGATGGACAAACTGACAGCTATTATGAATTCCGCAAGAACTCAGCACCAGAGATTGAATCACCATTACAACCACCAACGCAATAAACTTATAACCATTATGGAGAAAAAACTCAAGGACTTACAGAATAAAAGCAGAGCGGATTCTAACAAAGATGTTAACTGGAAAGCAGTCAAGGTTATGCAGGACTGGTACAAGAAAAACGAGCACCATCCTTATCCAACCGCTAAGGATATTGAACATATTGCCATGTTAGGAAACATTAGTGAAAAAGACATTCAGACATGGTTCCATTTCGAAAGAATGCGACACTCAGCGACTAAGAGGTAATACACATTAATAAAGTGAGAGTAAG
>MvSPILE-13_c36440_g1_i1
ATCGAAAGCAGCGAGGAAACTGATGTTCAAATTCTACAACTCATACATGAAATGGAAGAAAGGATCAACGCACTTCAGTTTTCTATCAATGAGGAAATATCAGAAAAATATGGACAAGTTTGTGGCGAGGTTCGAAAAACAAGACTGCTTCCAAAACATGCTATTAAAACATTGGAAACTTGGTACGAGGAAAATCTTAGTAATCCGTACCCATCACGCGATCAAACTGTAAGACTAGCATTGGACTGTACACTTACCATTGAACAAGTGAGAAAATGGTTTGCCAATAAACGAAACCGATCTCGAAATAACAAACTACATCTTTTGAAATAGTTTAAAGACAAAATTTCAATGATTAAGGGCAGCGTTTATTTT
>MvSPILE-8_fragment_c132487_g1_i1
AGTTGTTGTTCTCTACTAAACACACTGGTTTTGGACTTCTGCAGTAGGCTCAGTAAGGTATCTGGCATGGTTTGTTGTCTGACTTCAGTTTTTAGTAGAGACTGAAGTTCTGCAAACACAGGGTGGTGAGTAAGAGGCTTTACTGGTGGTGGTGATCCAAGCAGACTAGTGAGTGAGTCAACAAAGCGAGTCTCTGTTGCAGGACTGACAGCTGAGTAAGACCTCTGACTAATAGGTGTGGTGGTAGTCTCAGCCTCCTCTGCTGTAGCCTCTGCAAGGATTGCAGTGGCAAGGGCCTCGTCATCTTCAGAATCATCATTAGTATTGGATTTAATGGTCTGGTCTGGTTCTGGTTCAGTGATCTCAGGTTGAATAGTAGCTGCAATAATATCTTCTAAGGTGGTAGTTGGTGTGATCTCAACTGGCAAGGGTGACTTAGCAGGAGATGACAACAGGAAGTCAAGAAAATCAGTCATGATTGTTTTAATGATTTGATAATAGAATGATTATTGAGCAATTATTGAACTTTGACAAGTGATGATTTTTCGACAAAAGTGACACGTATATATATGGTGTCACATGTGAG
