# Supplementary material for: Duplication of spiralian-specific TALE genes and evolution of the blastomere specification mechanism in the bivalve lineage
Source: EvoDevo. 2021 Oct 18;12:11. doi: 10.1186/s13227-021-00181-2 (PMC8524836; doi:10.1186/s13227-021-00181-2)
Supplement: Supplementary file 4 — Additional file 4. Dataset S2 Sequences of homeodomain (63 amino acids) from bilaterians for phylogenetic analysis of Fig. S1. [file 13227_2021_181_MOESM4_ESM.fasta]

>PfPbx
ARRKRRNFSKQATEILNEYFYSHLSNPYPSEEAKEELARKCGITVSQISNWFGNKRIRYKKNI
>PfPknox
KKSKRGVLPKQATQIMKTWLFQHIVHPYPTEDEKRQIASQTNLTLLQVNNWFINARRRILQPM
>PfIrxA
NGSRRKNATRESTAALKAWLKEHRKNPYPTKAEKVMLAIVTKMSLTQISTWFANARRRLKKEN
>PfIrxB
LNARRKNATRETTNTLKAWLYEHRKNPYPTKGEKIMLAIITKMTLTQVSTWFANARRRLKKEN
>PfTgif
GRKRRGNLPKDAVRILRNWLYEHRYNAYPSDQEKVCLSNATNLTVLQVCNWFINARRRILPAM
>PfMkx
KLRQKRQTMQSMTRPLKQWLCRNRDHPYPTKLDKEYLAEESQMSLTQVANWFANARRRLKNVV
>PfTALE2
ESKKHPSLPKEAVAIMLDWLRQHKDNPYPNDDEKAMLIKQTGLTINQINYWFTNARRRILPKW
>LgPbx
ARRKRRNFSKQATEVLNEYFYSHLSNPYPSEEAKEELARKCSITVSQISNWFGNKRIRYKKNI
>LgPknox
-----------------GIVAQPIQHPYPTEDEKKTIASQTNLTLLQVNNW------------
>LgMeis
RSKKRGIFPKVATNIMRAWLFQHLSHPYPSEEQKKQLAQDTGLTILQVNNWFINARRRIVQPM
>LgIrxA
SAARRKAATRETTSPLKAWLSEHRKNPYPTKAEKIMLAIITKMTLTQVSTWFANARRRLKKEN
>LgIrxB
--ARRKNATRESTTTLKAWLNEHIKNPYPTKGEKIMLAIITKMTLTQVSTWFANARRRLKKEN
>LgIrxC
----RKNATRENTTTLKAWLYEHRKNPYPTKGEKIMLAIITKMTLTQVSTWFANARRRLKKEN
>LgIrxD
SATRRKNATRENTTTLKAWLYEHKKNPYPTKGEKIMLAIITKMTLTQVSTWFANARRRLKKEN
>LgTgif
MKKRRGNLPKEAVRILKGWLYEHRYNAYPTDQEKVFLSNAANLTVLQVCNWFINARRRILPEM
>LgMkx
KIHHKRQTLQDMARPLKRWLYENRDNPYPTKEQKHSLAVNSHMSLVQISNWFANARRRLKNVV
>LgTALE2
----------QAVAMMLDWLRNHKDNPYPNDDEKAMLIKQTGLTINQINYWFTNARRRILPKW
>LgTALEHD20
IARSRPVLSKSTIQKLEAWYTAHEEHPYPNNEVIEDLSNACGITYSQVRKWFANKRNRSKNTK
>LgTALEHD21
ITRTRPVLTRNSLKVLEEWYECHLDHPYPTASQVEWLAQVSSLNTEQVKKWFGNKRSRSKNTR
>LgTALEHD22
ITRTRPVLMRNSLKVLEEWYECHLDHPYPTASQVEWLAQVSSLNTEQVKKWFGNKRSRSKNTR
>CgPbx
ARRKRRNFSKQATELLNEYFYSHLSNPYPSEEAKEELARKCGITVSQVSNWFGNKRIRYKKNI
>CgPknox
KKSKRGVLPKHATQVMKSWLFQHIVHPYPTEDEKRQIANQTNLTLLQVNNWFINARRRILQPM
>CgMeis
RQKKRGIFPKVATNIMRAWLFQHLTHPYPSEEQKKQLAQDTGLTILQVNNWFINARRRIVQPM
>CgIrx1
NAARRKNATRETTSALKAWLYEHRKNPYPTKGEKIMLAIITKMTLTQVSTWFANARRRLKKES
>CgIrx2
LNARRKNATRETTNTLKAWLYEHRKNPYPTKGEKIMLAIITKMTLTQVSTWFANARRRLKKEN
>CgIrx3
NGGRRKNATRETTAPLKAWLKEHMKNPYPTKAEKVMLAIVTKMTLTQISTWFANARRRLKKEN
>CgIrx4
GAARRKNATRETTNTLKAWLYEHRKNPYPTKGEKIMLAIITKMTLTQVSTWFANARRRLKKEN
>CgTgif
ARRRRGNLPKEAVRILKTWLYEHRYNAYPSDQEKVYLSSATNLTVLQVCNWFINARRRILPEM
>CgMkx
KIRQKRQTMQNMTRPLKQWLCKNRDNPYPSKLEKDILARESQMTNTQVSNWFANARRRLKNAV
>CgTALE2
ESKKHPSLPKEAVAIMLEWLRQHKDNPYPNDDEKAMLIKQTGLTINQINYWFTNARRRILPKW
>CgTALE5
GERPQHKLPERARETLKEWFSRHESNPYPSKQQREELCEETGLTDYQVKTWFSNARRKVKHRS
>NfSPILE-A
VTRTRPVLTRNSLKVLEEWYECHLDHPYPTASQIEWLAQVSNPNTEQVKKWFGNKRSRSKNTR
>NfSPILE-B
RRPQYKLLSAAAKKILTDWYECHSENPYPTEEEKDELARLAQVSPSQVKSWFANKRSRNNNTK
>NfSPILE-C
NTRSRPVLSKSTIQKLETWYTAHEEHPYPNNEVTEDLSRACGITYSQVRKWFANKRNRSRNTK
>NfSPILE-D
NKSRSRQLNPKAIQVMNEWYNENLESPYPNDEEKILLADKGGISLAQVKAWFANKRNRSSNTK
>NfSPILE-E
RVRHNEPLNQQGISVMQRWYEQNHENPYPSKQDKEDMARLGGISVTQVKSWFANKRNRTNNTR
>MvTgif
NRKRRGNLPKEAVRVLKGWLYEHRYNAYPSDQEKVYLSNATNLTVLQVCNWFINARRRILPEM
>MvMkx
KVRQKRQTMQNMTRPLKQWLCRNRNNPYPSKQDKEILCNLSCMSLTQVSNWFANARRRLKNTV
>MvTALE2
ESKKHPSLPKEAVAIMLDWLRQHKDNPYPNDDEKAMLIKQTGLTINQINYWFTNARRRILPKW
>MvIrx5
VNPGKKVDTRHATGVLKAWLKEHRKSPYPSKQEKIMFTQITKMTMTQVCTWFANARRRMKKEN
>MvIrx4
GAARRKNATRETTNTLKAWLYEHRKNPYPTKGEKIMLAIITKMTLTQVSTWFANARRRLKKEN
>MvIrx3
NSGRRKNATRETTAALKAWLKEHRKNPYPTKAEKIMLAIITRMTLTQVSTWFANARRRLKKEN
>MvIrx2
NAARRKNATRETTSALKAWLYEHRKNPYPTKGEKIMLAIITKMTLTQVSTWFANARRRLKKES
>MvIrx1
VNGNDIPATKQSTKMLKTWLRDHKKNPYPNKTEKVMLAYATRMTMTQISNWFANARRRMKQQK
>MvPknox
KKSKRGVLPKSATQVMKSWLFQHIVHPYPTEDEKRQIATQTNLTLLQVNNWFINARRRILQPM
>MvMeis
RQKKRGIFPKAATNVMRAWLFHHLTHPYPSEEQKKQLAQETGLTILQVNNWFINARRRIVQPM
>MvPbx
ARRKRRNFSKQATEVLNEYFYSHLSNPYPSEEAKEELARKCQITVSQVSNWFGNKRIRYKKNI
>MvSPILE-1
KPTKSRQLNAKAVEIMTQWFEKNINNPYPTESEKERMADEGGLSLGQVKAWFANKRNRTSNTK
>MvSPILE-2
RQRHNQPLNNHAVKVMMRWYELHQDSPYPNKAEKEQMAKEGGISVTQVKSWFANKRNRNNNTR
>MvSPILE-3
LRPNYQQLTSEARDILTQWYEDHSYNPYPSEEEKEELADKCGISLAQVRSWFANKRSRANNTR
>MvSPILE-4
NTNVYRQLGEQAREVLSDWFRKHLENPYPTEQEKEELAQRAGITVQQVRSWFANRRSRANNRR
>MvSPILE-5
SSTSYKQLGEQSRKVLSDWYDQHVGNPYPNEVEKEQLANVAGITVAQVKSWFANRRSRASNRR
>MvSPILE-6
NVKQRPILSKKAIRLMEDWYEQHLEHPYPNNTVINELAGKGNINIEQVKKWFANKRNRSNNTR
>MvSPILE-7
SLKRRPTLSRRSISLMEQWYQCNIDHPYPDSDVIRSIALQGDIQEQQVKKWFA----------
>MvSPILE-8
SIRSRPQLSRRAIQLMEEWYQCNIDHPYPEYSVIQSISQQGNIKEEQVKKWFANKRSRSHNTH
>MvSPILE-9
VLRSRPALSKKAVQMMEAWYHDNIHHPYPNYTVIETIAMSTGIKEEQVKKWFGNKRNRSKNAR
>MvSPILE-10
VIKPRSQLSKKAIRLMEDWYESHLDHPYPNNIIIDNLATKGNITVDQVKKWFANKRNRSNNTR
>MvSPILE-11
ISKNQPKSKSDGVHVLRDWFKNHQQHPYPNLHEMKMLSQMSNIDIINIKIWFASERLRQNSAF
>MvSPILE-12
RADSNKDVNWKAVKVMQDWYKKNEHHPYPTAKDIEHIAMLGNISEKDIQTWFHFERMRHSATK
>MvSPILE-13
EVRKTRLLPKHAIKTLETWYEENLSNPYPSRDQTVRLALDCTLTIEQVRKWFANKRNRSRNNK
>CgTALE1
TRPRSRQLNSKATSIMSHWFEKNIDHPYPSDEQKEQLAREGGITVAQVKAWFANKRNRTSNTK
>CgTALE13
NLRSRPSLSQKAVQLMEEWYYSHRDNPYPPSHIIQDLARKGGVREEQVKKWFSNKRNRSRRSS
>CgTALE11
NLRSRPSLSQKAVQLMEEWYYSHRDHPYPPHHIIQDLARKGGVREEQVKKWFSNKRNRSRRSS
>CgTALE12
NIRSRPSLSQRAVRLMEEWYYSHRDHPYPPQHIIQDLARRGGVKEEQVKKWFSNKRNRSRRSS
>CgTALE14
KSSNYKQLHPQARRVLGEWYDVHMNNPYPSDEEKSQLAERAGITEQQVKSWFANKRSRANNTK
>CgTALE7
EIPAFQPMAPESRDFLNQWYKDNITHPYPTDQQREELAQQTGLSIQQVKRWLANKRSRANNTR
>CgTALE8
EIPAFQPMAPESRDILNQWYKDNITHPYPTDQQREELAQQTGLSLQQVKRWLANKRSRANNTR
>CgTALE4
IRKQRASFPKKAILIMEDWYEKNVSHPYPDSITVELIAIQGGITGEQVKKWFGNKRNRSNNTR
>CgTALE9
SLKNRTLLTKKAVDMMEEWYLSNLDHPYPCHKVVQSLAVFGNIREEQVRKWFANKRTRQGRTN
>CgTALE3
RQRHNQPLNLKAVRIMTEWYDRHEENPYPSKSEKEIMAKEGGISVTQVKSWFANKRNRSNNTK
>CgTALE6
EARKTRLLPKRSVKILDGWFTDNISNPYPSRDQTIRLALDCGLTVEQVRKWFANKRNRSRNNR
>CgTALE10
PIKPRPLLSKRAVQLMEKWYDNHLEHPYPNIDTIEQLATTGNITPEQVKKWFANKRNRSNNTR
>PfTALEHD1
NLRTRPSLSQRSIRLMEVWYHAHIDHPYPDTQDVETLATAGNITEEQVKKWFANKRNRSRNIR
>PfTALEHD4
SVKPRPLLSKKAVRIMEQWYDDNLEHPYPTPAAYDAIAVEGGIAVEQVKKWFANKRNRSHNTR
>PfTALEHD5_6
VKPNYQQLNPESRKILNEWYNDHSDHPYPDNEAKQTLAEKAGISEEQVKSWFANKRSRAQNTK
>PfTALEHD10
NLRTRPSLSKQAIRLMEVWYHAHIDHPYPNTQDVETLATAGNITEEQVKKWFANKRNRSRNIR
>PfTALEHD3
NLRTRPSLSQRAIRLMEVWYHAHIDHPYPDTQDVETLATAGNITEEQVKKWFANKRNRSRNIR
>PfTALEHD2
PRRARPNLARQAVQLLDDWYRDNMDHPYPGPRTITRLATEGGISEEQVKKWYANKRSRCRNVR
>PfTALEHD12_13
VIRPRPLLSKKAIRIMEDWYDRNLSHPYPTPEAISDIADKGEITTEQVKKWFANKRNRSNNTR
>PfTALEHD7
NLRTRPSLSKQAIRLMEVWYHAHIDHPYPDTQDVETLATAGNITEEQVKKWFANKRNRSRNIR
>PfTALEHD8
QKPRSRSLNAKATALMMEWFEKHIENPYPSDAEKEELARAGGISVPQVKAWFANRRNRTSNTK
>PfTALEHD11
RQRHNQPLNLKAVSIMTGWYESHLENPYPTKAEKEEMARQGGITLTQVKSWFANKRNRSNNTK
>PfTALEHD9
NLRTRPSLSKQAIRLMEVWYHAHIDHPYPDTQDTETLATTGNITEEQVKKWFANKRNRSRNIR
>PfTALEHD14_15
QTTAFQQISQEAKQILNEWYDTHISHPYPSDEERSMLATQTGVPESKIKSWFANKRSRSHNTK
>LgTALEHD25_26
RRPQYKLLSAAAKKILTDWYESHSENPYPTEEEKDELARIAQVSPSQVKSWFANKRSRNNNTK
>LgTALEHD27
NKSRSRQLNPKAIQVMNEWYSENLESPYPNDEEKIILADKGGISLAQVKAWFANKRNRSSNTK
>LgTALEHD28
RVRHNEPLNQQGISVMQRWYEQNHENPYPSKQDKEDMARLGGISVTQVKSWFANKRNRTNNTR
>LgTALEHD29
ITRTRPVLTRNSLKVLEEWYECHLDHPYPTASQVEWLAQVSSLNTEQVKKWFGNKRSRSKNTR
>LgTALEHD30
ITRTRPVLTRNSLKVLEEWYECHLVHPYPTASQVEWLAQVSSLNTEQVKKWFGNKRSRSKNTR
>LgTALEHD31
ITRTRPVLTRNSLKVLEEWYECHLDHPYPTASQVEWLAQVSSLNTEQVKKWFGNKRSRSKNTR
>LgTALEHD32
ITRTRPVLTRNSLKVLEKWYECHLDHPYPTASQVEWLAQVSSLNTEQVKKWFGNKRSRSKNTR
>LgTALEHD33
ITRTRPVLTYNSLKVLEEWYECHLDHPYPTASQVEWLAQVSSLNTEQVKKWFGNKRSRSKNTR
>LgTALEHD34
ITRTRPVLMRNSLKVLEEWYDCHLDHPYPTASQVEWLAQVSSLNTEQVKKWFGNKRSRSKNTR
>CtPbxB
ARRKRRNFSKQATEVLNEYFYSHLSNPYPSEEAKEELARKCQITVSQVSNWFGNKRIRYKKNI
>CtPknox
NKNKRGVLPKQATQVMKKWLFQHIMHPYPSEDEKRQIAGQTNLTLLQVNNWFINARRRILQPM
>CtMeis
RQKKRGIFPKVATNIMRAWLFQHLTHPYPSEEQKKQLAQETGLTILQVNNW------------
>CtIrxA
---RRKNATRESTSTLKAWLYEHIKNPYPTKGEKIMLAIITKMTLTQVSTWFANARRRLKKEN
>CtIrxB
PNARRKNATRESTTTLKAWLNEHRKNPYPTKGEKIMLAIITKMTLTQVSTWFANARRRLKKDN
>CtIrxC
LDPRRKNATKESTNTLKAWLYEHKKNPYPTKGEKIMLAILTRMTLTQVSTWFANARRRLKKER
>CtTgifA
TKKARENHPPATIAIMMSWLVRNLFDPYPSDEEKSEMATAGKITVLQVINWFINARRRVLPGL
>CtTgifB
DTRSNKSLPQEAKAMMAEWMYRHADNPYPSAEKVAEFVHRGGIEKCQVKQYLINFRRRQLPKV
>CtMkx
RVRHKRQTLQDMARPLKHWLYKHRDNPYPTKSEKMTLANVSHMTLTQVSNWFANARRRLKNTV
>CtTALE2
TTGKNKVLPKEAVQLMLDWLRKHQDNPYPNDDEKEMLIQKTKLTINQINYWFTNARRRILPKW
>CtTALEHD34
DTRSNKSLPPEAKAMMAEWMYRHADDPYPSAEKVAEFVHRGGIEKCQVKQYLINFRRRQLPKA
>CtTALEHD37
SQNKNSQLPQKAKQIIWDWIRRHR-NPYPSKEEMKELARLGGIHAEQVNQFFTNARRRQLKAD
>CtTALEHD39
KRRKNAPLPGEVKVTMAQWMYRHADNPYPSHELMQEFADQGGIGFKQVDQWLINFRRRKMPKA
>CtTALEHD21
ERPSTGIMTPDAVSILLRWYEQHQDHPYPSNDTAVLLAQTAKLSVRQVKKWFANRRRRNQHMK
>CtTALEHD22_23
SARGSRFLDPSAVDHMNKWYNDHIAYPYPTEDEKNTIAKEAGLTVAQVTCWFANKRNRNNKTK
>CtTALEHD27
KSSLGKLLSPLAVKIMSCWYERNVVHPYPTPEACESLARSGGITTEQVQKWFANKRLRSKNTK
>CtTALEHD28
QKSIIESLSSKATDALNKWYADNYATPYASEDEVAELANRGDILPVQVRKWLCNKRRRDNNYL
>CtTALEHD31
KRSAIQPLNELATHVLTEWYIANRHHAYPSKQCVAEMAEKGHVTTAQVSKWFANKRRRDGTTK
>CtTALEHD32
QKSIIECLNTKATDALNKWYADNYHAPYASDEEVRELAEAGDILPVQVRKWLCNKRRRDNNYL
>CtTALEHD35
VCCKKRSLPAEAVVLMSKWYQENFHYPYPDKEDMQHFASAGGITVGQVKKWMANKRVRSLNTL
>CtTALEHD41
EDNPEGVMTRAASRFLCDWYVKNVEHPYPSNATIADLAMKTGVTIGRVQKWFANRRRRYQNTK
>CtTALEHD42
SSGAIRPLNYEASRMLNAWYLKHHDHPYPSNETALRLARAGKVSSGQVKKWFANRRRRDGNIK
>CtTALEHD40
KKNKSRLLSPKAVNLMADWYDRHQENPYPTDEEKQELAEQGGVSLAQVKAWFANKRNRSLNTR
>CtTALEHD43
PARKVYSLPPKLTSAMETWYTDHFDHPYPPSDIVAKFAKDGGVTMQQVRKWFSNKRLRTENTL
>CtTALEHD44
KRRKNAPLPGEVKVTMAQWMYRHADNPYPSHELMQEFADQGGIGFKQVDQWLINFRRRKMPKA
>AvTALEHD1
ECRNTRFLGSRAVAVLNQWFQLNRDYPYPDDERTDQLANEAGITQKQVKKWFANKRVRSQMCY
>AvTALEHD2
RSQCYHKLPDHAVKMMQDWYNAHLDDPYPRSPDKKRFITEGNITAQQCRSWFANRRQRLKHVK
>AvTALEHD3
ECRNTRFLGSRAVAVLNQWFQSNRDYPYPDDERTDRLAREAGITQKQVKKWFANKRVRSQMCY
>AvTALEHD4
RSQCYHKLPDHAVKLMQEWYNANLEDPYPRSPDKKRFITEGNITAQQCRSWFANRRQRLKHVK
>AvTALEHD5
ECRNTRFLGSRAVAVLNQWFQSNRDYPYPDDERTDRLAREAGITQKQVKKWFANKRVRSQMCY
>AvTALEHD6
RSQCYHKLPDHAVKLMQEWYNANLEDPYPRSPDKKRFITEGNITAQQCRSWFANRRQRLKHVK
>AvPbxA
ARRKRRNFSKTATEVLNEYFYSHLSNPYPSEEAKEELARKCSISVSQVSNWFGNKRIRYKKNI
>AvPbxB
ARRKRRNFSKTATEVLNEYFYSHLSNPYPSEEAKEELARKCGISVSQVSNWFGNKRIRYKKNI
>AvPbxC
ARRKRRNFSKTATEVLNEYFYSHLSNPYPSEEAKEELARKCSISVSQVSNWFGNKRIRYKKNI
>AvPbxD
ARRKRRNFDKTTQKILNEYFYSHLSNPYPSEQVKEELARKCGVTISQVNNWFGNKRGRYKKNM
>AvPbxE
ARRKRRNFSKLAIEGLNEYFYSHLSNPYPSEEAKEELARQCGISLAQVNNWFGNKRIRYKKNM
>AvPknox
SSSKRGVLPKSATSIMRSWLFQHIVHPYPTEDEKRAISSKTNLSLLQVNNWFINARRRILQPM
>AvMeisA
RQKKRGIFPKVATNIMRAWLFQHLTHPYPSEEQKKQLAQDTGLTILQVNNWFINARRRIVQPM
>AvMeisB
RQKKRGIFPKVATNIMRAWLFQHLTHPYPSEEQKKQLAQDTGLTILQVNNWFINARRRIVQPM
>AvMeisC
RQKKRGIFPKVATNIMRAWLFQHLTHPYPSEEQKKQLAQDTGLTILQVNNWFINARRRIVQPM
>AvMeisD
RLKKRGIFPKSATSLMRTWLFQHLSHPYPSEDEKKFLAQETNLNILQVNNW------------
>AvMeisE
VQKKRGIFPKVATNIMRAWLFQHLTHPYPSEEQKKQLAQDTGLTILQVNNWFINARRRIVQPM
>AvMeisF
RQKKRGIFPKAATSLMRAWLFQHLNHPYPSEEQKKILARETNLNILQVNNWFINARRRIVQPM
>AvIrxA
PNHKRKNATRETTATLKAWLYEHRKNPYPTKNEKMVLAMVTKMTLTQVSTWFANARRRLKKEN
>AvIrxB
LAGRRKNATRETTATLKAWLYEHRKNPYPTKSEKVYLAIMTKMTLTQVSTWFANARRRLKKEN
>AvIrxC
LAGRRKNATRETTATLKAWLYEHRKNPYPTKSEKVYLAIMTKMTLTQVSTWFANARRRLKKEN
>AvIrxD
LAGRRKNATRETTATLKAWLYEHRKNPYPTKSEKVYLAIMTKMTLTQVSTWFANARRRLKKEN
>AvTgifA
LKKRRANLPKDSVRILKNWLYEHRYNAYPTDDEKANLSHRADLSINQVCNWFINARRRILPDL
>AvTgifB
LKKRRANLPKDSVRILKTWLYEHRYNAYPTDDEKANLSRRADLSINQVCNWFINARRRILPDL
>AvTgifC
IKKRRANLPKDSVRILKNWLYEHRYNAYPTDDEKANLSHRADLSINQVCNWFINARRRILPDL
>DmHth
NQKKRGIFPKVATNILRAWLFQHLTHPYPSEDQKKQLAQDTGLTILQVNNWFINARRRIVQPM
>DmAchi
LRKRRGNLPKTSVKILKRWLYEHRYNAYPSDAEKFTLSQEANLTVLQVCNWFINARRRILPEM
>DmVis
LRKRRGNLPKSSVKILKRWLYEHRYNAYPSDAEKFTLSQEANLTVLQVCNWFINARRRILPEM
>DmExd
ARRKRRNFSKQASEILNEYFYSHLSNPYPSEEAKEELARKCGITVSQVSNWFGNKRIRYKKNI
>DmAra
LAARRKNATRESTATLKAWLNEHKKNPYPTKGEKIMLAIITKMTLTQVSTWFANARRRLKKEN
>DmMirr
NGARRKNATRETTSTLKAWLNEHKKNPYPTKGEKIMLAIITKMTLTQVSTWFANARRRLKKEN
>BfTgif
ARKRRGNLPKEAVQILRAWLYDHRYNAYPTDAEKLDLAREAGLTVLQVCNWFINARRRILPDM
>BfIrxB
DGARRKNATRETTATLKAWLMEHRKNPYPTKGEKIMLAIITKMTLTQVSTWFANARRRLKKEN
>BfIrxA
DGTRRKNATRDATSTLKAWLNEHRKNPYPTKGEKIMLAIITKMTLTQVSTWFANARRRLKKEN
>BfIrxC
DGTPRKNATRDATSTLKAWLNEHKKNPYPTKGEKIMLAIITKMTLTQVSTWFANARRRLKKEN
>BfMkx
RVRHKRQVMQDMARPLKQWLIKHRDNPYPTKTEKILLALTSQMTLVQVSNWFANARRRLKNTV
>BfPbx
ARRKRRNFSKQATEVLNEYFYSHLSNPYPSEEAKEELARKCGITVSQVSNWFGNKRIRFKKNI
>BfAtale
HGRKMLTLPREAKKKLQAWFLDHLYHPYPSGAEKYDLAKLTDLTVKQVSTWFQNTRRRLHQQQ
>BfPknox
RNGKRGILPKQATDVMRSWLFQHIVHPYPTEDEKRAIANQTNLTLLQVNNWFINARRRILQPM
>BfMeis
RQKKRGIFPKVATNIMRAWLFQHLTHPYPSEEQKKQLAQDTGLTILQVNNWFINARRRIVQPM
>SpMkx
KVRHKRQTMKSMARPLKQWLYHHKDYPYPNRKEKLLLSMESTMTLVQVSNWFANARRRLKNTV
>SpPbx
ARRKRRNFSKQATEILNEYFYSHLSNPYPSEEAKEELARKCAITVAQVSNWFGNKRIRYKKNI
>SpPknox
RKPKRGVLPKHATTVMRSWLFQHIVHPYPSEDEKRMIAAQTNLTMLQVNNWFINARRRILQPM
>SpMeis
RQKKRGIFPKSATNIMRAWLFQHLTHPYPSEEQKKQLAQDTGLTILQVNNWFINARRRIVQPM
>SpTgif
PKKRRGNLPKEAVNILKAWLYEHRYNAYPNDQEKLYLSRLANLTLLQVCNWFINARRRILPEM
>SpIrxA
NGARRKNATRETTSTLKAWLYEHRKNPYPTKGEKIMLAIITKMTLTQVSTWFANARRRLKKEN
>CeUnc-62
KRKVPKVFSKEAITKFRAWLFHNLTHPYPSEEQKKQLAKETGLTILQVNNWFINARRRIVQPM
>CeIrx1
DGIKKRNATREATAPLKDWLHSHRKNPYPSKADKVMLAVGTGMTLTQVSTWFANARRRLKKEN
>Ceh-20
ARRKRRNFSKQATEVLNEYFYGHLSNPYPSEEAKEDLARQCNITVSQVSNWFGNKRIRYKKNM
>Ceh-40
ARRKRRNFSKTSTEILNEYFLANINHPYPSEEVKQALAMQCNISVAQVSNWFGNKRIRYKKTM
>Ceh-60
QGRKRRNFDKNTTDILQNWFHDHRQNPYPSDQEKAELAKQCNIKISQVNNWFGNQRIRTKQQA
>SkSPILE-X
RVSKRKPLSSASVQILDNWYQTNIHYPYPTATQVAALAVAGNISTVQVKKWMANKRVRSYNTL
>SkSPILE-Y
PSNRKRLLSNAAVEVLLSWYEEHKEHPYPDDEQCEQIATDANISEYQVGKWMANKRVRNCNTL
>SkSPILE-Z
NSRFTSCFTPQAVVILNTWYLRNREHPYPSKDTVEQMVKMCDMTAVQVRRWFSNKRIRDGGNT
