# Supplementary material for: Duplication of spiralian-specific TALE genes and evolution of the blastomere specification mechanism in the bivalve lineage
Source: EvoDevo. 2021 Oct 18;12:11. doi: 10.1186/s13227-021-00181-2 (PMC8524836; doi:10.1186/s13227-021-00181-2)
Supplement: Supplementary file 5 — Additional file 5. Dataset S3 Sequences of SPILE genes in molluscs for Fig. S3-7. [file 13227_2021_181_MOESM5_ESM.fasta]

>LgTALEHD20
MDFRQQTADLAPKTNYCGLSAIPIDGHTFQLVNLTPAHSSSDYQNGSHPTPPATPKIRLFSDTFLAMLSASMDSNSEPPTTPDLASLTDPFQSPLTATNSSTSSINFSLDGSFIVESRPLNDSFSFPDSFGTRSTRNASSILSSVPHDSPLSNHPYFTALCDVLHTDLELKKMVTTKPNIADMEKKLYDQLQLLEAVNPYQVTTIRTMYQYQTAANEQERFAALSKNSRDIYYSDLLNNHYDDQRVQIINRVHQSVQLLCQSLVSYPIHSVINNAIYLEPSTTPCTSTPFKMGAPTPIPTASVAVQSQARCLSSPGLINLIQASPTPKNTSPSTTSSIVPNQVITTTTSSIPVTPPVTNSSIARSRPVLSKSTIQKLEAWYTAHEEHPYPNNEVIEDLSNACGITYSQVRKWFANKRNRSKNTKTLSAIACRKRQEKYGLFV
>LgTALEHD21
MAAVFPNVSSLPAGNYEVLRFGPQSSEDATRTGFPISLFSSVSNVTDVKVKEKALLESFDSLRPLYPEPIMQLSCSYKYYSASIEMERLNSIQGELKDFHNQNFDSQLNKIIDRVEYSLKLLSSRDRPSPSITRTRPVLTRNSLKVLEEWYECHLDHPYPTASQVEWLAQVSSLNTEQVKKWFGNKRSRSKNTRSLTEIAKVKRRQRLLKRH
>LgTALEHD22
MAAVFPNVSSLPAGNYEVLGFGPQSSEDCEQVFDTRFEEFYDQEPYSYTGVSIVNLQNLVDERKVVHKDSTHPLETSSIPPIYEQLXSFIVEDATRTGFPISLFSSVSNVTDVKNLVDERKVVHKDSTHHLETSSIPPIYEQLKSFIVEDATRTGFPISLFSSVSNVTDVKVKEKALLESFDSLRPLYPEPIMQLSCSYKYYSASIEMERLNSIQGELSNAMKDFHNQNFDSQLNKIIDRVEYSLKLLSSRDRPSPSITRTRPVLMRNSLKVLEEWYECHLDHPYPTASQVEWLAQVSSLNTEQVKKWFGNKRSRSKNTRSLTEIAKVKRRQRLLKRH
>NfSPILE-A
MAAVFQNVSSLPAGNYEVLEFGPQSSEGCEEVFDTRFDEFFDQEPYSYTGVSIANLQNLVDDGKSTVQNSIQHSSIPPIYEQLKSFIVPDATRTGFPISLLSSVSNATGVKAREKMLLESFDNLRALYPEPIIQLSCLYKYYSASIEMERLDSIQGELSNAAKDYHNQNFDCQLHKIIDRVEDSLKLLSSRGTSSPPVTRTRPVLTRNSLKVLEEWYECHLDHPYPTASQIEWLAQVSNPNTEQVKKWFGNKRSRSKNTRSLTEIAKMKRRQRLLKRH
>NfSPILE-C
MDFRQQTNATSSSDYCGMSAIPIDSHTFQLVNLTPTQSSSDYQNSSYTAPTNQSRGRLFSDTFLAMLSASMDSNSDLPTTPNLSSLTDPFQSPSTNRSNASNNSSLDGSFIAESRPLPDSFSFPETFGTRSTRNASSILSSVPRDSPFSNHPYFTALCSVLRTDLELKNMVTTKPNIAAMEKELYDKLQVLEAMNPFQVTTMRIMYMYQTTVIEQERYAVLSTNSRDFYFSDLLNNHYDDQRIQIIKRVHQSVELLCNSIMNSPIPNTINHDMTIETSTTPCTSTPYKTGASTPVPTTFLATTPVQSPASSRCISSPGFVNLIQAAPKPNLTTSLQATSSHVPSNVIASGSATIPLTNLQNTRSRPVLSKSTIQKLETWYTAHEEHPYPNNEVTEDLSRACGITYSQVRKWFANKRNRSRNTKSLAAIACRKRQEKYGLFV
>MvSPILE-6
FQLIFFFYLEQILSLRNSTMNGSFIDLTLNESTTLSDVIAATIQDIPVNDDTLDQYLDYSQSNTNVTSTTVNRATEGVTNFNACIQNQHTPLKYESSQNITPNAKSAPVNYYSPVGDSRFNDSLSGLLGSPFPNSPLVKNPYFNDLQAVLVKECKTDSLPESLMVTMTTQPHQDVFNREQQLQLRFQKLQQTFPEDVKQLANFYRYQAAVVETDRFRHLHPTNYPDHYRKSLNQHYDSQLHQIMDRVEKSLALLETSHQRQPVVSTTVRNVKQRPILSKKAIRLMEDWYEQHLEHPYPNNTVINELAGKGNINIEQVKKWFANKRNRSNNTRTLTEIARQKRRLAMQNVH
>MvSPILE-7
MADFLDFLLSSSPVKSPLPIEITSTTTLEDIIAATIQRDPEISATDPSTVPTDNPEQTNNVDDDDDETLAAAILAEATAQEPETPVTQRSYSATSPATETRLVDSLFGLLGSPPPEIPLSRNPVFNEIQSVLRSELKQQTIPETLFKLLKPKTSVFNREQQLQQQFTKLESYNPTEVQQLSSFFKYQAAVIETERYQSLHQQATKPQLRDSINAHYDEQLHKVIDRVEVSVDVLQQAADRLKPATTSTSNNSMSRSTSLKRRPTLSRRSITLMEEWYQCNIHHPYPESDVIQSIAQQGDIQEQQVKKWFA
>MvSPILE-9
MANSADVDFLYHTMTDSPAPIKVTSTTTLDDVIAATIFDTPQAADSNSTPAPSSDPDAYLDSILNNLLNSAPTQEKTTPAPVRTQSYTCSSPVPDCRLYNSLSAFLPSPTPTNRHDYVTELQSLLRSEVQKESTPNSLLHTVQPPVIQLRSVNNREFQLQQRFRQLEFSHPTEVQQLSSFYRYHSSLIETSRFQELLRYTHYPGYHSSLNSYYDNQLHLIIDRVEASVAILECRSPDTNYQVNPTPKPVVLRSRPALSKKAVQMMEAWYHDNIHHPYPNYTVIETIAMSTGIKEEQVKKWFGNKRNRSKNARPYKKKQQKKITSTQYQYMM
>MvSPILE-10
MANSSATIYDDDIQCLNLTPTTTLSDVVAVTIHDVSAEDVNDTSGLDQYLGAPERQSAPQSSSPPSQHQFSQSCQYQTTTNNHGQQFNYYTQPCLYQPTAPTMVTPVAKRRPPPLETYYSPMGDSRFNDSLTGLLGSPAPRSPLATNPYFSDLQTLLAKDCKAETNSMPESLLFTMTTQPQPDVFYREQLLQTRFTKLESRFPQDVKQLSNFYRYQAAVVETDRFRSLHQQPYSVDYQRSLNRYFDTQLHQIMERVEKSLTLLEESTPVVMPPVIKPRSQLSKKAIRLMEDWYESHLDHPYPNNIIIDNLATKGNITVDQVKKWFANKRNRSNNTRTLTEIARQKRRRAMQNLF
>MvSPILE-11
MADMNAVWLNLSRPAPLPIEITRTTTVDEFLGAQRMKQGRMSSRCQTANPYARPSTMTVQARGYRYVPPHNQRLGAFQGAYQQLHQYSQPTFQTTTLASKAKQGTSQSSTDQAALIADNPVFSIICDPSYVRITGKSDYVEKRLDTLSTLFPIQIEEISTEYHTATAELELQKLTAMLEVSPECYVRVSRYFNHRRQLLINRTEKKLDSLEKPSISKNQPKSKSDGVHVLRDWFKNHQQHPYPNLHEMKMLSQMSNIDIINIKIWFASERLRQNSAFIRKRENLF
>MvSPILE-12
METNDAVQNLSLLSQSPSHSESVSVDYMFGNPVFSIVCDTYFHRVEQRGQLLEDTFQSFKSSHPGEIEVLLRQYHGLTAKIEMDKLTAIMNSARTQHQRLNHHYNHQRNKLITIMEKKLKDLQNKSRADSNKDVNWKAVKVMQDWYKKNEHHPYPTAKDIEHIAMLGNISEKDIQTWFHFERMRHSATKR
>MvSPILE-8
TSSTNSRATTQLRYLSFPVFFKYQSAVIETDRYQSLHQNVTRPHLQDSINNHYDDQLHKAIDRVELSIENLQKTIKHQISTEKAPPTTRQPSIRSRPQLSRRAIQLMEEWYQCNIDHPYPEYSVIQSISQQGNIKEEQVKKWFANKRSRSHNTHSRSTVASRKMSTRYRRNAVYRPY
>MvSPILE-13
IESSEETDVQILQLIHEMEERINALQFSINEEISEKYGQVCGEVRKTRLLPKHAIKTLETWYEENLSNPYPSRDQTVRLALDCTLTIEQVRKWFANKRNRSRNNKLHLLK
>CgTALE13
MASRSSSPAIAINFTTTLEDIIKATIFDDAPPSPQLATSPDNTSVDTTQAETRFDECLNSLFSDHPTPEKSHDLHSDFHLALQCLPLTSPKKIFSDSTISSTEIFTALKSIFRSEADSSTPSVLIKSVQPKISPADREQQLLQRFKTLRSFHPQEINDLSSFFKYQSAQVETDRYCALHQNSNQPLHIRESINQHYNITHHRIMDRVESSLQFLEDNLPTSSPTQTASPQQKTTTKSNLRSRPSLSQKAVQLMEEWYYSHRDNPYPPSHIIQDLARKGGVREEQVKKWFSNKRNRSRRSSGVNKRRSTGVIKSVPCFW
>CgTALE11
MASCSSSPAVAINFTTTLEDIIKATIFDDAPSTPEPSTSPVNTSVDTSQAETRFDECLTSLFSDYPTPEKSHDLHSDLHLALQCLPPTSPKKIFSDSTISSTEIFTALKSIFRSEADSSTPSVLIESVQPEISPADREQQLLHRFKTLRSFHPQEINDLSSFFKYQSAQVETDRYCALHQNSNQPLHIRESINQHYNITHHRIMDRVESSLQFLEDNLATPQLTQTVPPQQQTTTQSNLRSRPSLSQKAVQLMEEWYYSHRDHPYPPHHIIQDLARKGGVREEQVKKWFSNKRNRSRRSSGVNKRRSTGVIKSVPCFW
>CgTALE12
MSDFFQYLEDHIYIPILVGLFVLCLIVLLIWWLCRRNRERYLYQPLNTQDVALYDRMYSNQKQAAEKEQEATWMNAQYYLRSHPQFNRLKQLPQLGSRSEKQWFKVSDQNRSEHLLTTLPRPDKCLLDLDTRTRKMLNSLFQLLKHPYMFAMTEFDYVLDQNFVVIIQPLCPKGSLKDVIYQTNYGTPWVEKYRVKGRGLRLEQVAWYGKQILQGLLFMEQKEFPPHGHLHTGNIMVNNGVCQIAGYENTFIGLKSKLSAMARRKLKDQPEAIDVLSFGHILYEMCVGTELDSPHPQPHHLNIINNPAVVSATIFDDAPPTPEPSTSPVNTCVDTSQAETRFDECLTSLFSDHPTPEKSHDLHSDLHLALQCLPPTSPKKIFSDSTISSTEIFTALKSIFRSEADSSTPSVLIKSVQPEISPADREQQLLHRFKTLRSFHPQEINDLSSFFKYQSAQVETDRYCALHQNSNQPLHIRESINQHYNITHHRIMDRVESSLQFLEDNLATPQPIQTVPPPQQTTTQGNIRSRPSLSQRAVRLMEEWYYSHRDHPYPPQHIIQDLARRGGVKEEQVKKWFSNKRNRSRRSSGVNKRRSTGVIKSVPCFW
>CgTALE4
MDGHQCSTSPPVLHLPSVKLHSLKLSDFLDIGFDDSFSEILLPHIEDDLDSLTEVFNPVRDGPSDLLDDTTQCSSNFTTSPESQETSSTVSSPDVFNFSQKLVPCAMDFSDISSSPDSKDVLSRALEFSDLTCLDANSEEQSFEEQQPSTEESHSLTEEPRVFSDCCFAQADSDGSSFPPCAVNIMDYEEDLSTCRFSVSLSDLVNEACPVSAAFCPIIEPSPQCSPVTDSNPPHINTLLFQREQDIRRRFQTLRMDHPQDVQQLSEFYMYQMATIETERLNTTKPPCLPEHALALNQHYDQQLNQVMDRVEQSIRLLEDARNQSIRPIRPIRKQRASFPKKAILIMEDWYEKNVSHPYPDSITVELIAIQGGITGEQVKKWFGNKRNRSNNTRTLTEIAKKKRQIAHNCFSDLSL
>CgTALE9
MDDLDFLETALGPATPCHLDSSILQDLQQTFKDCEEPPILNIDDVIATLDSITTEEPPATSSTHSKNLTPPQTPPKEFSTSPAEARINDALSSLLRSTTQAPSKKDIFSALQSTLMKECSQDSTPDVLLQTVYDPIPHSVTLRDQRLQTRYNSLQKQYPTEINKLSSFHRHHASIIESDRYMMLHLHAKSSDHFKQMYNAYFDSMLHRMMERVENSLLQLEKTSQVTSPKPVKTSLKNRTLLTKKAVDMMEEWYLSNLDHPYPCHKVVQSLAVFGNIREEQVRKWFANKRTRQGRTNKIEKSTPAQ
>CgTALE10
MDLRVYHYVDDIESDSEKTSPSPGQPPMIDLSEVIATTIFSDHSEDSSLTDDLDNLTDVFDPCKTDLDDSGVSQDQVLLCGDKLRVRHRSALSSIEVLEFDTEENDVSIVTNNCQPLSSTPATMRTQPMAPVTPGNKNNSFVGDSRFNDSLSNLLGSPPPESSLYNNPFFNDLQAALANECTTVKTSLPQSLFDALTTQPNSDVFSREQMLQQRFNSLLPAFPDDIQSLSNFYHHQASEIETERFCAIQQKDLPSEVKYSMNFHYDSQLHQIMDRVEQSLMLLEKTEQMSFSSRPIKPRPLLSKRAVQLMEKWYDNHLEHPYPNIDTIEQLATTGNITPEQVKKWFANKRNRSNNTRTLTEIAKKKRQLALKNMDCYSED
>PfTALEHD4
MSSASKKLINSAERCVDEALEGLVAVNPAIRLLEGHRVVVRGDIRDVVNSSKVTLLSGGGSGHEPAHPGYIGRGMLSASVAGAVFTSPPPGDILAALRTISTPDSAGTIIIVTNYTGDRLNFGLAMERGLQEGLKIEMVIVGDDCALTSNDKTAGRRGLVGTMLIDKLDSSFLCHLRRIATLRDHFVCLSVCLSHLNVTPYIKVIPKCCYALQAGTLIIVKNYTGDRLNFGLAAERAKAEGLKVNMVVVGEDSALTSSDKTAGRRGLCGTVFMHKICGALAEEGRSLEDITTIARDAATKMGTIGVSLTPCSVPGAGPSFQLGADEMELGLGVHGEAGVKRTKLLSAKEVVTMMLDHMTNTQSSTHLPVKKGDKVACMVNNLGGTSVLEMSIIAREAISQLDADTTAPGWSKPWLPQGETTRVTPTPMVYQHKADTAEISSQGANVSKEEAAVIYRIIKLIAERLIAAEEKLNSLDKESGDGDCGSTLARGSLKIQSKLGSLESPGLPVGNPSQLALTLAGIVEDSMGVDTVPSPSPCQEPVIDLTKVVAETIFDISSDITSDSCSDLEDDLSSITDVFDPTQCYHDDDVKPTCAYQSPTCLDRLPEFITSSDVVAMDITLDVIPKCEDISAMLSDVYFDSDDSYEKPLGAVSLSDSFTCDSRFNDSLTSLLDSPASTDLPLSGLEHVISDSSSEFSQDLFNSLVTQPNVDIFKRETQLSDRIVKLEPHYPQDIKQLSDFYRYQASLVEMERYKALNQGHYSVDHQCKLNLHFDSQLHDIMDRVEQSLCLLEESLRVPTKVKTSVRSVKPRPLLSKKAVRIMEQWYDDNLEHPYPTPAAYDAIAVEGGIAVEQVKKWFANKRNRSHNTRSLTEIAKKKRQIAYATDQRLNCKLERTLSANCKKEICYSLETGANLFVVTLSIYLVLYSLFCTAASVPLQKGSSGTQWCEALKAGISTIMRYGGAEPGDRTMLDALHAAGTVFTEAVGKKSAMEAFTDAVQAADKAAQSTATMKARAGRASYVSADHLKNPDPGAVAVTIWMKAILDVLKQ
>PfTALEHD10
MAENMYSLMTSPASPAPLTITASTTLEDVINATILHPQPNPPTYLPNPREDPTTFTSTHTDSHMRTPVTTRTQPLTYDTSPAETRFDDALFSLLDSPKKKTKLTNNPMFRDLQAILKADCSADATPNSLFQTLSTANSNNSVISRELRLQQRLTKLNAYYPTQITQLSSFHKYQASMVETDRYRELHQIVNHQPTIRTAINHYYEQMLHQIMDRVEISVSTMEEALTTTHQPAPTQYSPVINSAPTQYQPTSTQYPPSTSSAPTQNPLSNNSAPTQYPPATNSAPTQYPSSTNSAPTQYSPVNNSTPTQYSPVINSAPTQLSPATTSAPTQYSPVANSSEAPFRLNLRTRPSLSKQAIRLMEVWYHAHIDHPYPNTQDVETLATAGNITEEQVKKWFANKRNRSRNIRPISQIVRRKRQIQAAAANRIIRVPSFC
>PfTALEHD3
MADFFDMLLAAPVSPLPIAITATTTLEDVINATILNPDSSTQANSGSTTNANSDSATNANSATHQLSPTDDSSTQGNSPATTQTHTPDYDPSPAESRLDDALYSLLDSPRKATKLTKNPMFRDLQAILKADCSSAVSPDSLFKTLPRAKSTNSVVTRELKLQHRLTKLRDYYPSQVTQLSSFHKYQASIVETDRYRELHELNNSRPIMRAAINDFYDQMLHQIIDRVEISVGTMEEALTQQLNATQTSTTRPPTQYSAPTQYPAATHSASTQYSATTQSQYPVPTQTHYSAPTQTHYSVPTQTHYSAPTQTQYSVPTQPPTQYSAPTQYPAATHSASTQYSATTQSQYPVPTQTHYSAPTQTHYSVPTQTHYSAPTQTQYSVPTQYPVVNYSATTNPQTPPTHTHSKDAHFKLNLRTRPSLSQRAIRLMEVWYHAHIDHPYPDTQDVETLATAGNITEEQVKKWFANKRNRSRNIRPMSQIVRRKRQIQAAATTNRIIRVPSLC
>PfTALEHD2
MKKFFSFTKKKGPKGGGEPSASGATASVSNPDAGYDLREKDLPKLHKAAWTGDIAKVQQLVRKDPSALDKENRTALHLACVQGHTQVVQILLEWKARSNIGDNQAKTPLIKAVECAREECVILLLQHRADISAKDSDGNTALHHAVKGGLAALVQLLIRGGANVNQKNKDGYAPLHFAIFGKKDELTRILLTQKADPDVQDANGRTPMMLACYEGLITPVRLLLQFKANVVIKDKKGFTAEDIANMTGQHACTQLLSDHLSKLRRSTSGSSIPGTPRSSVGIPSTSTTPRAHDASLTAMLPAANKASIEHDDSDEDQTLSRQSGQDKGDDSWADDSISLGIDVKKKDGPKISLAPALKNTPTSDSVSDDGGGDTNPVEDDDDDMEEEEEEDNDDNKNASKNQAIFRGKQSSAKSLQSATSVEDDWSDDETSPSKNANGTPRVSFRTDDDIKVLTEEDTDVDEDENNESAAKRPKLEIKQASGGYVPTGVTNSQFSPIDKDRQKGAIQKQNALMDELGISDPSDISDPSDIDDSLPLPQQQGSGVKVINKQDEEDDKEDSEWDSTVPSLEPTPRPGILKNWKQHSQEQVLKNKDTTSKSEDVSEWDSDVENELDPDNPPSAREDIEIEVGDPAMDQYQDRASRYVTSEDRGDFNDDPNVQSDSDDFSGTPRQEGTNNRDGNLRGVGDSPIMMDYHRSQSEDVVSVSRNDEVADLDLGPSKVTDFIEDDSSRSNSSDNQRRKVEEVTQGRLDVLSRHSDDPETDQEVARVLAIDEVEQFLKSPSEDKLVIREDNLSENTMEQVLSDEEVDAYNNMMYFQHLQSQQKDEVEEMVAENIEEESSHWDSTTTSGITPRGPGYKMPHSDEEEEEEGPDAGLLPSETNAPPVFMPDGERKEKSKEDHSYHTSSKGDHSITEDVEEESISEWEMDRMKEKAQKHQEDAEAERRRQTEIEADEQAEREAEIIRQQKEEAQREAELQKLKAEESKRQAEVLRMQEEAERQRLQKEAEILRLQEEQAQREAEFLRQQEWEEQQRAQEELLRREAEEESRMDISLTITSSTTLNDVIAATIGDLSTTPPDPDDPTSTNQQSTTPMYSVSYSAPSTPQTPTNYSNSPLTQSHSSDFSFDSAPSTPQTPTNYSNFPLTQIHSSDFSFDSAPSTPQTPTNYSNSPVTQFHSSDFNFDSALSSTPVGSPPESRYNDSLYSLHGSPTSNSPFTKDSMLLQLQTKPRDDCTTYTLPKSSVQPLQPSPLDRDTLLQQRFATLRTSFPESIEELSTFHRHQSSMLESERRHALLNNDAIYHNSLNDYYNYLRHKINDRVERSLAILEVALLIDSSTKPATPRPNQPETPRPTQPETPQPTQSETPRPTQPETPTPTRPDTTRRIQPKSLWRTQPETSETIQQDTPRRARPNLARQAVQLLDDWYRDNMDHPYPGPRTITRLATEGGISEEQVKKWYANKRSRCRNVRPISAISQRKRQVRQRKLIFIPVTVLXRGGDEYGA
>PfTALEHD12/13
MDVHLRCQITLENCQAAEDLSPAKKTDHTKSPMYMAYRYPASLDTKTERSHLGLPVRFPVQEDTAGACFGEIDRNDVSVNNASSDNWAHYQSGLTMDNQSGNGHTFATFPYHNYTNYGMMKEATTHHRASSNSDCRSNAISDAYGFAHCASHEVPQAYGISAYYSGNRLMPSYHENSPYPSYSFHGYGLDYSERRSNAGSSGQYYYGNTFHLSSSFLNNCLDGNDVTRSSSNNFSGDNIHCNSNTGNASNEKTKVYQRNDNIYSTSETDGPSESVRKAKPRTLKYRTRTDEFPFSFHIRKQEKSMMKKLKELEKTDSEKSKQLMEFYQYQMAYTEREYKSKYQDAVSAFTPTNGPVTFDDMEIQVMQIIQQIEERIQTIHEERECARAGSVNICCGEIRKTRLLPKRSVKMLESWFQENISNPYPSRDQTVRLALDCGLTVEQVRKWFANKRNRSHSVIGDDNYVSDISELTPTLTSHDAPVIDLQKVIAETINPDNDESFGFHDDLSDITDVFNPVELRTDVEEDLKEESFTVTGGLVSSTPRLQDRFNKLQAHYPGNVAELSEFYKQHAGAIERDRFEMLHKTPMSADHKQSVNMNYDIELHRIMDRVEQSVRLLEDAYNSLPVVSSTRVIRPRPLLSKKAIRIMEDWYDRNLSHPYPTPEAISDIADKGEITTEQVKKWFANKRNRSNNTRTLTEIAKKKRQLAVGV
>PfTALEHD7
MAENLYSLMTSPASPAPLTITASTTLEDVINATILHPQPNPPTHLPNPRGDPTTLTSTQADSQMRTPVTTRTQPLTYDTSPAETRFDDALFSLLDSPKKKTKLTSNPMFRDLQAILKADCSADATPNSLFQTLPTTNSNNSVISRELRLQQRLTKLSDYYPTQITQLSSFHKYQASMVETDRYRELHQIVNHQPSLRTAINHYYDQMLHQIMDRVAISISTMEEALTTTQYQPAPTQNSSVTNSEPTQYSPATNSAPTQYQPTSTQYSPITNSAPTQYQPSSTQYSPVTNSAPTQYPPSTNSAPTQYPPSTNSAPAQYPSTTNSAPTQYSPVINSASSQYSPDTNSAPTQYSPDTNSAPTQYSPVTNSSEAPFRLNLRTRPSLSKQAIRLMEVWYHAHIDHPYPDTQDVETLATAGNITEEQVKKWFANKRNRSRNIRPISQIVRRKRQIQAATTNRIIRRLNSALSANTNTRCYASLSDEQKDKIANGPDLGDFISGEVNLDDYHGTESIKRKKGERLRLPSWLKTNIPIGKNYHRLKRNLRDLKLHTVCEEARCPNIGECWGGGGEGTATATIMVLGDTCTRGCRFCSVKTARNPPPPDPDEPVNTARAIADWEMVSSQYARAIADWGLDYAVLTFVDRDDLADGGASHFAQTVREIKKSNDSILVECLTPDFRGDMKCVEAVVDSGLDVYAHNVETVEDLQLLVRDPRANYKQSLSVLNHVKVYKPDMVTKTSIMLGLGESDEQVMRVLEDLRKLDVDCVTLGQYMQPTKRHIKVKEYVHPDKFAYWEDVGNKLGFAYTASGPLVRSSYKAGEFYLKNLLRRKRNETTLDSATVT
>PfTALEHD9
MFRDLQAILKADCSADATPNSLFQMLPICKTTNPVVSRELRLQQRLTKLSDYYPTQVTQLSSFHKYQASMVETDRYRELHQIASHQPTLRNAINHYYDQMLHQIMDRVEMSVGTMETLNTTQYQPAHTQYSPATNSATTQYSPVTNSAATQYPPFTNLALTQYSPATNSTPTQYSPATNSVPSQYSAATNLVPTQYSPATNSAATQYSPATNSVPTQYSPATNSADTQYSPATFSNEAPFRLNLRTRPSLSKQAIRLMEVWYHAHIDHPYPDTQDTETLATTGNITEEQVKKWFANKRNRSRNIRPISQIVRRKRQIQAAANRVARVPCLC
>CgTALE6
MSDQTYLSAQAPLTVRLDMENRRPHLGLPLKLPTLENNAADLYPHSSSFITPSSYAGNQSWPMYPLQSAGHYDVGSSYSNSHSYMLPGLPFSSGHSLSFLPQESDSHPTTSHHRQFETGAFHSYERGGIHSSDPPYWSSDFNISSNPSDSDQHHHNRYQHQNFVPLNGNLPAWPQFVPHPHHHDAFHYYSEPGASSKSTYSTHETDEGAKNQWYHPREGAYQGCENDSDPRCQDIQRSRTRNLKYRTRTEELPLSYHIRKQEKYMMKKLKELEKTDLEKSRQLMEFYQYQITFVEKHHKEKLESSTACSMDSNGMDDIEGQFLQIINQVLERIQVIQDDSQARSEGGLDSCCGEARKTRLLPKRSVKILDGWFTDNISNPYPSRDQTIRLALDCGLTVEQVRKWFANKRNRSRNNRNQYFK
>NfSPILE-B
MSQSFGSGIFIDERQLTSQFSPMTLPMMQSPSYIPVMSHSTPVGLLPRPQPILSAHLSPLNFSELSPLANKTSASASFSPLSSSSMESAFSPVDKSSSSSSSPATQSYSPLNYSSAAMTPPTGYLSRLRSNPMFQDLQMLLAQECNHLQVPASLITSQLDSSSIQSPNSTEAARGCATSSGQQVYALHMQLQDRFLRLHGNRDLHEYSRKMESLYCSEVGRIEMQRYQSLCSSFTEQSKYTANIHFNKERINLVERMQKEVDIITKNPSTQPSTSTPVSNKSTISSVSSQEASDSLNELFTIPRLPEASSYTSPNSSASTSTDEPSTSSSSASSSASSSASSSISSSTSPEENSTTPTEQKSRNGRLLSPETIQLLTNWYESHMTYPYPSDEDVAELSSKGGLKPGQVRKWLANKRVRSFNTLSITGNDHPIKYKYRGKRGSEGALEAPVVNRRPQYKLLSAAAKKILTDWYECHSENPYPTEEEKDELARLAQVSPSQVKSWFANKRSRNNNTKRQVPNYFIKKYPGYTPIVEMVSEQRAARKTTGKIVERVRMDLYQPYNLI
>LgTALEHD25/26
MSQSFGSGIYIDERQLASQFSPMTLPMMQSPSFIPVMSHSTPVGLLPRPQPILSAHLSPLNFSKLSPLANKTSASSSFSPLSSSSIESAFSPVDKSSSSNSSPATQSYSPLNYQSATMTPPTGYLSRLRSNPMFQDLQMLLAQECNHLQVPASLITSQLDFSSLQSPNSTEAAREHATASGQQVYALHTQLQDRFLRLHGDKDLHGYSRKMESLYCSEVGRIEMQRYQSLCTSFSEQSKYTANIHFNKERITLVERMQKEVDIITKNPSTQPSTSTPVSSQSSSSVSSSEASDSLNELFTIPRLSEAPSYTSSNTSASTSIEESSMSSSSAPSSTSSSTTPEEKSTTPAEQKARTGRLLSPETIQLLTNWYESHMTYPYPSDEDVAELSSKGGLTPGQVRKWLANKRVRSFNTLSITGNDHPIKYKYRGKRGSEGSSEAPAVSRRPQYKLLSAAAKKILTDWYESHSENPYPTEEEKDELARIAQVSPSQVKSWFANKRSRNNNTKRQVPNYFIKKYPGYTPIVEMVSEQRAARKTTGKIVERVRMDLYQPYNMI
>MvSPILE-3
VRHLNFDKQTFAVKKNSSSCSYQINGDISPISGNVLKTDSNVSKNDEVKVSNNEKENVDNCLKEDFNSENVQQEENSTSEQFSGRRESKNRLLTPEATVILNNWYDSHIRYPYPSDLEVKQLSDDCGLSEKQVKKWMANKRVRCFNTLSISGNQHPIKLKYKGKRKQQNENLRPNYQQLTSEARDILTQWYEDHSYNPYPSEEEKEELADKCGISLAQVRSWFANKRSRANNTRKQIPNYFIEKFPEYTPHVHMVSVQREQARQKIKKQDSHMEFFYQNNHYYM
>MvSPILE-4
RKYQMETPFKLNHVFHFGSRSNSITKAFMDTPDVLKFLSPSMLLLSNAKTSDTSPIVGTSLFATDLQLENSLPLPAVPKSATKVRKTARRRLLTDTDRSDKNDVYLQKLQRNPMFEDLSKLLAEECLHMQAPTNLMNVTWDTNAYFASMSKVHEAHLSLQKRLLQFRSQEKYVIKAREIECRYSKEVNRIEMARYLQITSGHMTQDQQNSTNECFDKCRLQLVKETNMNLDEIIIQENLRTETKRQELPLNVAECTKPSTQVIYEDVLGHAMAKSGVYPQPADITRHTDMMMYSSSRHIAGLLETFTLPRQEVHFNEVQETAQQLIKIKHEKPSLKRKSQENSDESTIYQPQKKARSEAATSRSRQITQEATTILTCWYEDHVQYPYPTDDEVVTLTAQTGLTSQQVKKWMANKRVRCFNTLSITGNKHPIKAKFAGKKKTDNTNVYRQLGEQAREVLSDWFRKHLENPYPTEQEKEELAQRAGITVQQVRSWFANRRSRANNRRRQIPNYFLEKFPEYTSHVQMVQIQRDQSRKRCPQQLGEEFQSTNNIVYQNCFF
>MvSPILE-5
PETPDILKLLTPSLLMFSTKKESDMSPVFGTSIFNSKSDDLQQVQCTPNENGSRSSRSKTRRRLLSDPAATSNVLDVNHLNNDAHLERLQSNPMFGELTKILAEECLHMQTPTNLINVTWEASSKHQNRRRNVHSAHLKLQNKFLHFRSDEKYQVEALEIESNYSKDVSKIEIDRYVELGYAISQEHTHSIHEKFDYYRLQLIDDATRSLGEIVHKSAMKRRGSFDSISSLSDPQYDSGLSSDDNSVEYTVKSNQPEVDVLGMAMAAAEVIPGDNKLIQPGFIKDDGKGLAELNFSNTFTDISSLIETFPIPRQDVVMSQHTFHTINDTPKEQQPRKSLKRKLDNSDGQSPPEETFPKKARSQAPSKPRQVTPEATRILTEWYDNHVQYPYPTEDEVEYLTTLTNLSSAQVKKWMANKRVRCFNTLSITGNKHPIKTKLAGRKKPSDSSTSYKQLGEQSRKVLSDWYDQHVGNPYPNEVEKEQLANVAGITVAQVKSWFANRRSRASNRRRQVPNYFLEKFPEYTSHVQMVQVHRDQTRRRLQPQPA
>CgTALE14
MFSSPPPPTVTGTVLKPGPTTQRPGNLEIFSPPAITPALSPFTSPVLPVPLSPFILSPPIMAPSTATTHQDAYLKRLQRNPMFKDLQNLLAQECLHMQVPTNLIDSSLNNSAIKSEPCQLFPRHMKLQEKFLALRAVESLRSDGLNLESAYSGEVGQIEVSRYQALCAAGISNQHRRVVNHHHDQRRLNLINQYETMLQQVLNTKELEKNTEPVSSPVENKPLLTSDRGVIKMAFPHKTTVQVARQLAFSSNSDLCAKRPNSPDSVCEVASSPECLEVDFSQENLSEEETDSSMCRTQTVLGDSGICEDDASSYSSDGGESHSETTSCHQNVTPCVKNLPVSTSNSVLQPFDTNRHTELLNRGNVFKRNTDFQSDGYKRETVKSDIRDNSISADRPPNKRKRDLELSDENYLKKQIVTSTNRGKKITAESTFILSKWYNEHIRYPYPSDLEVEQLAEQTELSPQQIKKWMANKRVRNYNTLSITGNQHPIKFKFKGQRYAENGQDAKSSNYKQLHPQARRVLGEWYDVHMNNPYPSDEEKSQLAERAGITEQQVKSWFANKRSRANNTKKQVPNYFIKKFPEYTRHVQMVSLTRELARKSRKTDSIDSIIQCAYRN
>CgTALE7
MEGQFPHHSYMCIPQTHHFYSSGLKCAQQQWTTSHRYSAHPKVMSQCSRQNFHPLPQLSSREIFSPPAITFHQKNQSSTALHQHSSQFATRVPSSFDFFNQMPTNPMFNQLHQILAEECQNFNLPSTLIQTVTQDYSGYSVSCQQSLKIHRTQPTTDNRYCSNSLQDSIPPSNTFHNTSAVQQISNSVSSGSCDDHLPGKNRESTSPSSKSSSSRSSSSSLPSRSRRALFLSTTPDSKHISASSQEQSSPTVSPISSSGNSPSSTLEVDSGIYTDTSLSFQVDSGVDLLQQASDLCGITEEDIAPLLSDTSSVSNHSIHNRVSSPPMLPTNQVLHQFDTTRHEAVFNSTSSSHSSLSDYSPTRADEILTSTSPEEVNSSNPHKRKREEEEDQETKRTRTDSISQDPSQALNNWYQSHINYPYPTDQEVQELVTLSGLSRKQVKKWMANKRVRCFNTLSITGNQHPIKFKHIKKKEIPAFQPMAPESRDFLNQWYKDNITHPYPTDQQREELAQQTGLSIQQVKRWLANKRSRANNTRRQIPNYFINKFPEYSQHVEMVSKSREFLRMSKRRQLDDALDCLNRM
>CgTALE8
MEGQFPHHSYMCIPQTHHSSGQKCAQQQWTTSHRYSAHPKVMSQCSRQNFRPLPQLSSREIFSPPAITFHQKNQSSTALHQHSSQFATRVPSSFDFFNQMPTNPMFNQLHQILAEECQNFNLPSTLIQTVTQDYSGYSVSCQQSLQIHRTQPTTDIGYCSNRLHDSIPPSNTFHNSSAVQQISNSVSSGSCDEHLPGKNRESTSPSSKSSSSRSSSSSLSSRSRRALFLSTTPDSKHISASNTEKTSPSLSPISSSGNSPSSALEVDSGIYTDTSLSIQVDSGVDLLQQASDLCGITEEDVAPLLSDTSSVSNHSIHNRVSSPPMLPTNQVLHQFDTTRHEAVFNSTSSSHSSLSDYSPTRGDEILTSTSPEEVNSSNPLKRKREEEEDQEIKRTRTDSISQDPSQALNNWYQSHINYPYPTDQEVQELVTLSGLSRKQVKKWMANKRVRCFNTLSITGNQHPIKFKHIKKKEIPAFQPMAPESRDILNQWYKDNITHPYPTDQQREELAQQTGLSLQQVKRWLANKRSRANNTRRQIPNYFINKFPEYSQHVEMVSKSREFLRMSKRRQLDDALDCLNRM
>PfTALEHD5/6
MAGPLNSTSLPYDSGSIYHYRLPFMSPASMMETAVHGTERNAYRLTANKPYGTYVDLNTDLFSPPRIEAAYLPTSPYVSPILASVPSPICNSRPSLQELMGSNTNNQSSYLNRLYRNPMFHDLQRLLAQECLHMQVPTNLINNAWKAPPTPGLQNQEDVFSHHMKLQETFLKLRSIEKFQSEGLRIESEYSSDVGQIEVARYQALCAAGSSTSQRRAVNRHFDDKRMNLIVKCERELETMTLHEGLNNVSRTYETENENFSVQEFDSNSGFQNNKRNNKANVARQLDFLSDQHKKTKGHSDDFNEEYASAASSPECLEVDMSHDSLNDKEDSIVTDQVDVNLCDSGVCEDDSSSVISDHVSDQQCCREDHSSMTVEHSYNSNDMETWDEESITECDXLCDSGVCEDDSSSVISDHVSDQQCCREDHSSMTVEHSYNSNDMETWDEESITECDVDKENAYITSGKRSLSDEGDAKNKRQKKEEITRVRGRSRQLTSHQTDVLSNWYKIHIRYPYPSDLEVQQLSEVTGLKQQQVKKWMANKRVRNFNTLSISGNQHPIKFKFKGNRESDAVKNTVKPNYQQLNPESRKILNEWYNDHSDHPYPDNEAKQTLAEKAGISEEQVKSWFANKRSRAQNTKRQVPNYFIKKFPEYASHVHMVSVGRELARKAKRQNTEALNAIPGVYQY
>PfTALEHD14/15
MANHSGYFPQWSGYSSYWSRPSSYTTDYVSPTKPEVSSFKISPTKMSPWQPAQPTFQLSPQKTSFWQPGMPNFNTSLNHRSPWKPMMTSLKTSSSATHYASYLQATPANQMPNHPMGSSLTTSPEIRSPTSINHFNSYYSRIPAYPATTSLQRLHNNPMFQDLQDLLTEECLHMQVPTNLVNTAWADTTPTLPTPGQDMFSKHIRLQETLLQLRSDEKFRSSGLDIESKYSAEVGQIEVSRYQALHAAGTNYSERQTVNNHFDNKRISLIQICQSQIDAALSRRTTDILEIPTYPTQAASSFYSTETECRSSAFQPYSNVSERSQPRTPEDVAVPDPNDVTVSSEELTQPGFSDSGCFSDDSASKTFNSTIDILQQASEISGISDELFPPSPSDGFTDITQHQQLFEPEQYADQTTFTPDLSRIQTADPTYDDVESKRQCPAVRMRGRSKQLTDEQTAILSAWYSQHINYPYPAEEDVASLTEATGLNDKQVKKWMSNKRVRSYNTLSITGNQHPIKLKYKAQKQTTKAQQTTAFQQISQEAKQILNEWYDTHISHPYPSDEERSMLATQTGVPESKIKSWFANKRSRSHNTKRQVPNYFIKKFPEYTTHVQMVSISRELTRKTKRQLLDTTLDVTQMCRF
>NfSPILE-D
MASIVDYSPNSPQLTKCSEYSRLSSHPMFTQLQATLLSECFQQELPYSLIDDNVPAVPAPKSQLSDVVNLDSAMIAVQEANLQADFRQLSMRGDVRVSELQTFYYGQCSQNETRRTEAVTELKAMSFITQEELKEKLTIVHEYYDKERLQLTNRVTGSLQLLKACHVPVPNKIVYNKSRSRQLNPKAIQVMNEWYNENLESPYPNDEEKILLADKGGISLAQVKAWFANKRNRSSNTKPKRQKQQVEKRLLNICTELTSSGESGGKSPKMYGEIIQQLSDIVNGANVFNQSYNRNLCEQ
>MvSPILE-1
MASLIQKDNKSQQESNEGLHKLSAHPMFQDLQATLVSECFQASVPYTLCTDQSVQNHDTEPVLDPSFVAVQEAHLMSQFQTLSPDHVKVQELQNFYSTQCAEIETQRCDAIAKLKGQIFEDESQYQIELFNVHTFHDRQRMHLTGRVSTSLDLLKVALPSGSSGNSSKPTKSRQLNAKAVEIMTQWFEKNINNPYPTESEKERMADEGGLSLGQVKAWFANKRNRTSNTKPKKQKQQVEKKLLTICTELTGDNSKAPRLYGDIIQKLSNIINRSTMFNQGSPLTNQNNGYSNQNTAIFSQGLQVADSTISSSDDNSNGSEFFDF
>PfTALEHD8
MAQIIQTTTKTESSCEGLAKLSNHPMFGDLQAALASDCFQASVPYALCSDESVADKDSGPIIDPSLAAAQEADLQSQFLEVGARSNPKVQELQSFYNTQLAQIETQRLDAVAKVTVTNFESYTQYQSEMNSVQAYHDRQRMHLTNRVTGSLQLLKIAMPRDSQVTTTTQKPRSRSLNAKATALMMEWFEKHIENPYPSDAEKEELARAGGISVPQVKAWFANRRNRTSNTKPKRQKLQVEKKLLTICTELNGDARQPRVYSDIIKQLSDIVSNATMFNSQDFQPTMCDAMASSSDDSNESV
>CgTALE1
MASIVRNSKQQQSVIGCEGLAKLSTHPMFEDLQATLASDCLQASVPYALCSDQSLPNCDSQPTPEHSYAVVQETTLQQQFLELSSKSNSKVQELKTFYNTQLATIETQRLDAVAKLKAHPIDTPSHYLKEMTSIHAYHDKQRAHLTNRVYSSLQLLKISIDKLPDSSTSTRPRSRQLNSKATSIMSHWFEKNIDHPYPSDEQKEQLAREGGITVAQVKAWFANKRNRTSNTKPKKQKMQVEKKLLSICSELTGSSSKQPGVYGEIIQQLSDIVNASTVFNQGIERPEMDYLFSSEDSNGSA
>NfSPILE-E
MSEENDRKSAQVSGDSTETVKLPDLYTAMAGICYNNSHSTSSKSDENKGLVDTHPDSTVTKQHQAIDSQDDKKSVQNTVVSTVSDISDSQNYHVPEQAKSQPPSSSNHPLPNFSTWDQLPCPSLQNYPGSQILNPLAAAAAQYSEYYNLSSRSTGMVYEDWQYPVYYSNYYDNPADVAKYCEQQKHMDVNFDKTKLSTENLSQDSIVDRSCSTPDLVLSVLQMENQIKGEINGKDRLNHWYSPVSSPDCSPITGIPITAESPAPSTEQDSGFFSEDPVSPIFMSHKQTVTQLEETNQKYYVYVPESNEDWKNYHHINPVPLMCSDMTRKMVNKSAMLSGWKPGPGYPMYPPEVLSRNPGFKQDSDNWQVSKYPQFSMGKGHKSGLKTKAVRPTRCATPIPSTITSTGQVQSDKITSSLPSNMMEAHTAANKISQEMHSVQALSPLEKSTKDIVNGFINRKPTLISTVKPSLPTKRKLEAIDEKNVKRVRHNEPLNQQGISVMQRWYEQNHENPYPSKQDKEDMARLGGISVTQVKSWFANKRNRTNNTRPKVHKRNVEEKLLELCHQLASDARKSTLDNAFVIQQLSAIIDEHHQVPH
>MvSPILE-2
MEDEKEFQHVKDQSKPSSDDDLYLSVSDLYSETDNNKPSTLPTWSFSPIPNTGVHICQPRSTTPSEYNYNYTDHNNTEWHHPMYNWYYAANYMQSKSSTETAPEQVKPEPGAVAVYNVPTYELSRCSTPDLISALATIPAEKQEHRTTASQSEKLPTNARHYYYSQSSSLCATQNSSLMYLQMAGGYQDSGYNSDLNMSPVYPYQHKSMNSSTYYQKPNDSTQVSENSDDENKENVQSRDDGHYNLFDQSEITPEMTTNSVINLAHYSSQDLSTIEGQIQSSDISSSSIHGQTINKPVENNVHVPCKVLPIAGKRKFIETLNNASTSNKRQRHNQPLNNHAVKVMMRWYELHQDSPYPNKAEKEQMAKEGGISVTQVKSWFANKRNRNNNTRPKVQKRQMEERLLDICHQLARNAKQPSMNNADIIQQLSSIIAIPNADA
>CgTALE3
MDPQSTGQVSSKDRNSEHTEASTAVSENYSDNSSVYSDTVAQSYRSPAGLWPYSPIPTCSDGYLPHTTVKSEYSSYNNSPMCHKAAVSELYQYSSAPYHDYANIYQSQLTEWQQMHQWYYSSNCYGNDRPIKYPDIPITPLPVDSTNGASYNAQSADIARCSTPDLITALASISSDSSAKFSEPSVKYSDSNGKFSRCISPLLSEANQVLSNDSPKSEISPNVSVISEQGNHSMYLQVANRVQDSGYNSDLCMSPVYPMDSKLNSPSLDLRIEISDDEDKENEEPDEETVNLSQFVDIYNLTKPYMPKPNLADFLKESSQASQDNISSPNSNLVQSTDITSSLPSPIEQKVHPKAILCHKMPQQPQRPNIKKCEAAKRKITDAEIQAVMQRESKRQRHNQPLNLKAVRIMTEWYDRHEENPYPSKSEKEIMAKEGGISVTQVKSWFANKRNRSNNTKPKVQKRQMTERLLDICHQLARSAKQPTLNNADIIQQLSTIITSPPPPGE
>PfTALEHD11
MEHNADENDLNKTTVDDIFSLDGGPTFSQSLHIDTDTVEMPGRTAGAGTCDLASWAFSPIPVMSPSEPKSAQQFHRAHSDQPNTPGIQGSEYIYNSMATQDYYTMYQNHMTHDFHHLYQWYCTANYQCPSVPDRLYKAGSVQNVPMSVPYSPVSVPCEQNSGTDVNRCSTPELISALASIAPESESRQYRCISPLLSEANQVLSDDASCEIIKEEPSIEVKDSASVDYVHSTSTVTYQDSGYNSEMGMSPVYPYESKSSTLSSADVSFDDGNKENDSDVDCMAMCQPQKVFTMINYTSGQARPSDMLQKLCERQIQSNDISSTDLVTSMTSYGKSDYRPIQSKPIMYRPDGKAFVCHKMPPLVQHKPNVKRGESSAKRKISDLEVQDQMNREKSRQRHNQPLNLKAVSIMTGWYESHLENPYPTKAEKEEMARQGGITLTQVKSWFANKRNRSNNTKPKLQKRQMSERLMNICHQLACSGSRKAPSVSNADIIQQLSSIITNPQAEKIHE
>PfTALEHD1
QTSTTRPPTQYSAPTQYPAATHSASTQYSATTQSQYPVPTPTHYSAPTQTHYSAPTQTQY
SVPTQYPMVNYSAPTNPQTPTQTHSKDAPFKLNLRTRPSLSQRSIRLMEVWYHAHIDHPY
PDTQDVETLATAGNITEEQVKKWFANKRNRSRNIRPMSQIVRRKRQIQAAATGNRIIRVP
SLC
