# Supplementary material for: Duplication of spiralian-specific TALE genes and evolution of the blastomere specification mechanism in the bivalve lineage
Source: EvoDevo. 2021 Oct 18;12:11. doi: 10.1186/s13227-021-00181-2 (PMC8524836; doi:10.1186/s13227-021-00181-2)
Supplement: Supplementary file 6 — Additional file 6. Dataset S4 Sequences of extracted TALE homeodomain (63 amino acids) from molluscan species. [file 13227_2021_181_MOESM6_ESM.fasta]

>Ga_ctg375-2_7-1
NRSKSRQLKARATELMNRWYEDHVDSPYPNDEEKMTLATEGGITLAQVKAWFANRRNRTN
NTK
>Ga_Chr4_33555189-33555377
KSRHNEPLNNKAVLVMMRWYEENWENPYPTKSQKEQLAKEGGISVTQVKSWFANKRNRTN
NTR
>Ga_Chr4_14435220-14435408
EVRHRPTLSKKAIQLMEYWYESNLHHPYPSATVTEAMAHAGSISVEQVKKWFGNKRNRGG
NTR
>Ga_Chr14_48671759-48671947
SVRQRPTLSRKAIQIMEQWYQSNLQNPYPSATVVEAMALAGSITIGQVKKWFGNKRNRGG
NTR
>Ga_ctg105-1_2-1
ARRKRRNFSKQATEVLNEYFYSHLSNPYPSEEAKEELARKCGITVSQVSNWFGNKRIRYK
KNI
>Cs_v2_0_7707_6_22
SVRHRPTLSRKAIQIMEQWYQSNLHHPYPSATVVEAMTLAGGISSDQVKKWFGNKRNRGG
NTR
>Cs_v2_0_7707_5_74_extended
SVRHRPTLSRKAIQIMEQWYQSNLHHPYPSATVVEAMTLAGGISSDQVKKWFGNKRNRGG
NTR
>Cs_v2_0_6635_5_98
QEKSRKKIPENVSQVFETWYHVNVHHPYPTAEQCQNLADCTGLRVQQVRKWFSNKRCRSK
ILQ
>Cs_v2_0_2487_12_29
KSRHNEPLNNKAVLVMMHWYEEHWKNPYPTKNQKEQLAKEGGISVTQVKSWFANKRNRTN
NTR
>Cs_chr2_20706723-20706556
-------LKPKATELMNRWYDDHVDNPYPNDEDKMMLADKGEISLAQVKAWFANRRNRTN
NTK
>Cs_chr6_5455415-5455585
------VLNGAAKKVLSDWFEARVENPYPTDEEKEELALSAGISTSQVKSWFANKRSRTN
NTR
>Cs_v2_0_6373_3_1
ARRKRRNFSKQATEVLNEYFYSHLSNPYPSEEAKEELARKCGITVSQVSNWFGNKRIRYK
KNI
>Hdh_HDSC07248_5470-5658
GVKRRPPLSKRAVQLMEGWYQSNLHHPYPSAIVYESLAVAGNVTVEQVKKWFGNKRNRNS
NTR
>Hdh_HDSC07248_11093-11281
GVKRRPPLSKRAVQLMEGWYQSNLHHPYPSAIVYESLAVAGNVTVEQVKKWFGNKRNRNS
NTR
>Hdh_HDSC00399CG00050
GKMRSRQLSPRAVQIMTQWYEQHLHNPYPSDDEKVKMAEEGGISLSQVKAWFANKRNRSA
NTK
>Hdh_HDSC00981CG00050
SRPASRNLNPESIILMESWYHEHLNNPYPTHTEAEDMANKGGITLSQLRKWFSNKRHRTR
RPR
>Hdh_HDSC00981CG00080
SRPASRNLNPESIILMETWYHEHLNNPYPTHTEAEDMANKGGITLSQLRKWFANKRHRTR
RPR
>Hdh_HDSC00981CG00040
GVRRRAPLSRRAIKLMEAWYQSHQDHPYPSATVTEALARSGDVTTEQVRKWFANKRIRNC
NTR
>Hdh_HDSC07248CG00010
GVKRRPPLSKRAVQLMEGWYQSNLHHPYPSAIVYESLAVAGNVTVEQVKKWFGNKRNRNS
NTR
>Hdh_HDSC07248CG00020
GVKRRPPLSKRAVQLMEGWYQSNLHHPYPSAIVYESLAVAGNVTVEQVKKWFGNKRNRNS
NTR
>Hdh_HDSC00981_298461-298625
------NLNPESIILMETWYHEHLNNPYPTHTEAEDMANKGGITLSQLRKWFANKRHRTR
R--
>Hdh_HDSC05020CG00040
RRSQYKLLTPAAKKILTDWYDSHQENPYPTEEEKDELADIAQISSAQVKSWFANKRSRNN
NTR
>Hdh_HDSC04602_60594-60752
----------QAIMIMVEWYNGHRENPYPNKQDKLKMATEGGITVSQVKSWFANKRNRSN
NTR
>Ag_model_g28683
GLRTRSLLSKSSIRLLEQWYVQHIDHPYPTPIESESLARAGGLSQEQVKKWFANKRNRSA
NTR
>Ag_model_g28672
GLRTRSLLSKSSMRLLEQWYVQHIDHPYPTPIESESLARAGGLSQEQVKK----------
---
>Ag_model_g15616
KTRHNHPLNNNAVSIMQSWYESHKHNPYPTKEEKKTLATMGGISVAQVKSWFANKRNRSN
NTR
>Ag_model_g28720
SKSKARQLSVKATTIMQDWFDRHIDNPYPTEEEKADMADAGGISIAQVKAWFANKRNRTN
NTK
>Ag_model_g23230
GQGICKPLQNKARKVLTDWYNQHLHHPYPTDEEKLQLAMQGGITVSQVKSWFANKRSRSN
NTR
>Ag_Scaffold_505_1260489-1260301
GLRTRSLLSKSSIRLLEQWYVQHIDHPYPSPIESESLARAGGLSQEQVKKWFANKRNRSA
NTR
>Ag_Scaffold_505_1262986-1262798
GLRTRSLLSKSSIRLLEQWYVQHIDHPYPTPIESESLARAGGLSQEQVKKWFANKRNRSA
NTR
>Ag_Scaffold_505_1265482-1265294
GLRTRSLLSKSSIRLLEQWYVQHIDHPYPTPIESESLARAGGLSQEQVKKWFANKRNRSA
NTR
>Ag_Scaffold_505_1270468-1270280
GLRTRSLLSKSSIRLLEQWYVQHIDHPYPTPIESESLARAGGLSQEQVKKWFANKRNRSA
NTR
>Ag_Scaffold_505_1272965-1272777
GLRTRSLLSKSSIRLLEQWYVQHIDHPYPTPIESESLARAGGLSQEQVKKWFANKRNRSA
NTR
>Pm_g59769_t1
GRSRSRQLNVRGVSLMCDWYEKHIDNPYPSEEEKDKLARDGGLSLAQVKAWFANKRNRTS
NTK
>Pm_g83891_t1
RPLSRPVLSRKAVRVMEEWYYLNTEHPYPSPDVIYRLAEQGHIKEEQVKKWFSNKRSRSH
NTK
>Pm_g83892_t1
RPLSRPVLSRKAVRVMEEWYYLNTEHPYPSPDVIYRLAEQGHIKEEQVKKWFSNKRSRSH
NTK
>Pm_g83893_t1
RPLSRPVLSRKAVRVMEEWYYLNTEHPYPSPDVIYRLAEQGHIKEEQVKKWFSNKRSRSH
NTK
>Pm_g83894_t1
RPLSRPVLSRKAVRVMEEWYYLNTEHPYPSPDVIYRLAEQGHLKEEQVKKWFSNKRSRSH
NTK
>Pm_g150567_t1
VIKPRPLLSKKSIKVMEEWYENHLEHPYPTASTVELLAERGKITTEQVKKWFANKRNRSN
NTR
>Pm_g150571_t1
EVRKTRLLPKHAVKTLDTWFEENLSNPYPSRDQTLHIALDCGLSIEQVRKWFANKRNRSR
NNK
>Pm_g202176_t1
TKPNYQQLSTEARQVLNQWYENHAENPYPSEDEKVMLSQTANITLAQVRSWFANKRSRAH
NTR
>Pm_XP_033730958_1
TKPNYQQLSTEARQVLNQWYENHAENPYPSEDEKVMLSRTANITLAQVRSWFANKRSRAH
NTR
>My_XP_021357151_1
RPLSRPVLSRKAIRLMEEWFYLNTEHPYPSPDVIHRLAEQGHVKEEQVKKWFSNKRSRTH
NTK
>My_XP_021369004_1
VIKPRPLLSKKSVKVMEDWYKDHLEHPYPTGSTVELLAERGRISCEQVKKWFANKRNRSN
NTR
>My_NW_018406777_1_389495-389683
RPLSRPVLSRKAVRLMEEWYYLNTEHPYPSPDVIHRLAEQGHVKEEQVKKWFSNKRSRTH
NTK
>My_NW_018408528_1_504212-504400
EVRKTRLLPKHAVKTLDTWFEENLSNPYPSRDQTLHIALDCGLSIEQVRKWFANKRNRSR
NNK
>My_XP_021352393_1
GRSKSRQLNGRGVTIMCDWYEKHINNPYPSEEEKEKMARDGSLSLAQVKAWFANKRNRTS
NTK
>My_NW_018404672_1_373926-374114
AKPNYQQLSNEARQILNQWYENHAENPYPSEDEKVMLSQSANITLAQVRSWFANKRSRAH
NTR
>Cv_XP_022299812_1
NLRSRPSLSQKAVQLMEEWYYSHRDHPYPPSHIIQDLARRGGVREEQVKKWFSNKRNRSR
RSS
>Cv_XP_022302805_1
NLRSRPSLSQKAVQLMEEWYYSHRDHPYPPSHIIQDLAMRGGVREEQVKKWFSNKRNRSR
RSS
>Cv_XP_022300990_1
NLRSRPSLSQKAVQLMEEWYYSHRDHPYPPSHIIQDLARRGGVREEQVKKWFSNKRNRSR
RSS
>Cv_XP_022344456_1
SRPRSRTLNAKATAIMSRWFEKNINHPYPSDEQKEQLAQEGGITVAQVKAWFANKRNRTS
NTK
>Cv_NC_035783_1_195245-195433
RQRHNQPLNLKAVRIMTEWYDKHEENPYPSKAEKEVMSREGGISITQVKSWFANKRNRSN
NTK
>Cv_NC_035783_1_58597230-58597063
RQRHNQPLNLKAVRIMTEWYDKHEENPYPSKAEKEVMSREGGISITQVKSWFANKRNRSN
NTK
>Cv_NC_035784_1_6834072-6833884
SRPRSRTLNAKATAIMSRWFEKNINHPYPSDEQKEQLAQEGGITVAQVKAWFANKRNRTS
NTK
>Cv_NC_035787_1_56246472-56246305
-------MAAESREVLNQWYEANLSHPYPTDTQREELAAQTGLTVQQVKRWLANKRSRAN
NTR
>Cv_NC_035787_1_59295089-59294901
NLRSRPSLSQKAVQLMEEWYYSHRDHPYPPSHIIQDLARRGGVREEQVKKWFSNKRNRSR
RSS
>Cv_NC_035787_1_59289655-59289843
NLRSRPSLSQKAVQLMEEWYYSHRDHPYPPSHIIQDLARRGGVREEQVKKWFSNKRNRSR
RSS
>Cv_NC_035787_1_55464069-55464257
NLRSRPSLSQKAVQLMEEWYYSHRDHPYPPSHIIQDLARRGGVREEQVKKWFSNKRNRSR
RSS
>Cv_NC_035787_1_55469456-55469268
NLRSRPSLSQKAVQLMEEWYYSHRDHPYPPSHIIQDLARRGGVREEQVKKWFSNKRNRSR
RSS
>Cv_NC_035785_1_8560261-8560449
VRKQRASFPRKAIQIMEDWYQKNVDHPYPDTITVELIAIQGGISAEQVKKWFGNKRNRSN
NTR
>Cv_NC_035785_1_10751811-10751999
VRKQRASFPRKAIQIMEDWYQKNVDHPYPDTITVELIAIQGGISAEQVKKWFGNKRNRSN
NTR
>Cv_NC_035780_1_2571348-2571515
EARKTRLLPKRSVKILDGWFTENLSNPYPSRDQTIRLALDCGLTVEQVRKWFANKR----
---
>Cv_NC_035780_1_2578635-2578823
PIRPRPLLSKRAVQLMENWYDSHLEHPYPSVDVIEQLSAAGNITGEQVKKWFANKRNRSN
NTR
>Cv_NC_035782_1_40829847-40829659
LFKGRTQLTKKAISMMEEWYQSNLSDPYPCQKVVQSLAVFGEIREEQVRKWFANKRTRHG
RTT
>Mc_CAC5380989_1
IIKPRPQLSKKAIRVMEDWYENHLEHPYPSGTVIDHIAVQGNVTVEQVKKWFANKRNRSN
NTR
>Mc_CAC5388859_1
VCRSRPVLSKKAVNVMETWYHDNLHHPYPNNTVIQYMAKQTNLKEEQIKKWFGNKRNRCK
NAR
>Mc_CAC5388860_1
VCRSRPVLSKKAVNVMETWYHDNLHHPYPNNTVIQYMAKQTNLKEEQIKKWFGNKRNRCK
NAR
>Mc_CAC5395096_1
CIKQRPLLSKKAVRHMEDWYDQHLEHPYPNNIIIDQLAVKGNIQVEQVKKWFANKRNRNN
NTR
>Mc_CAC5395097_1
EVRKTRLLPKHAIKTLENWYEDNLSNPYPSRDQTVRLALDCGLTIEQVRKWFANKRNRSR
NNK
>Mc_CAC5397180_1
SFRRRPTLTRHAVTLMENWYQLNIHHPYPDQDIVRSIALQGDIREDQVKKWFANKRSRSQ
NTS
>Mc_CAC5404865_1
SKPKSRQLNARAIEIMTHWFERNLDNPYPSEIEKERMADEGNVSLGQVKAWFANKRNRTN
NTK
>Mc_CAC5423385_1
NVRSRPQLSRRSIQLMEEWYHCNIDHPYPDSTIIQSIALQGNIREEQVKKWFANKRSRSQ
NTH
>Mc_CAC5423386_1
---DRVELSRRSIQLMEEWYHCNIDHPYPDSTIIQSIAQQGNIREEQVKKWFANKRSRSQ
NTH
>Mc_CAC5369191_1
DVDLNKDVNWKALNLMKEWYDKHKDHPYPTIHDMGHISILGNIAVNDIDTWFHFERIRRS
LVN
>Mc_CAC5369192_1
ETDVNKDVNWIAVKLMKEWFDKNEHHPYPTKKDVKHIAMLGNITDKDIETWFMFERIRRS
SVK
>Mc_CACVKT020000588_1_793523-793362
-------LGGKSREALNGWYQQHIANPYPSEKEKEMLAITTGITIPQVKSWFANKRSRAN
N--
>PfTALEHD12
EIRKTRLLPKRSVKMLESWFQENISNPYPSRDQTVRLALDCGLTVEQVRKWFANKRNRSH
SVI
